# Supplementary material for: Chlorido{5,5′-dimeth­oxy-2,2′-[1,2-phenyl­enebis(nitrilo­methyl­idyne)]diphenolato-κ4 O,N,N′,O′}manganese(III)
Source: Acta Crystallogr Sect E Struct Rep Online. 2008 Apr 16;64(Pt 5):m670–1. doi: 10.1107/S1600536808009835 (PMC2961208; doi:10.1107/S1600536808009835)
Supplement: Supplementary file 1 [file e-64-0m670-sup1.cif]

##############################################################################
###                                                                        ###
###        Electronic paper (Acta Crystallographica Section E)             ###
###                                                                        ###
##############################################################################
#                                                                            #
# This CIF contains the data in a paper accepted for publication in Acta     #
# Crystallographica Section E. It conforms to the requirements of Notes      #
# for Authors for Section E, and has been peer reviewed under the auspices   #
# of the IUCr Commission on Journals.                                        #
#                                                                            #
# Full details of the Crystallographic Information File format               #
# are given in the paper "The Crystallographic Information File (CIF):       #
# a New Standard Archive File for Crystallography" by S. R. Hall, F. H.      #
# Allen and I. D. Brown [Acta Cryst. (1991), A47, 655-685].                  #
#                                                                            #
# The current version of the core CIF dictionary is obtainable from          #
# ftp://ftp.iucr.org/pub/cif_core.dic. The current version number is 2.4.    #
#                                                                            #
# Software is freely available for graphical display of the structure(s) in  #
# this CIF.  For information consult the CIF home page http://www.iucr.org/  #
# cif/home.html                                                              #
#                                                                            #
# This file may be used for bona fide research purposes within the           #
# scientific community so long as proper attribution is given to the journal # 
# article from which it was obtained.                                        #
#                                                                            #
##############################################################################
                                             
data_global
_audit_creation_method     'form.cif (version 2.0)'
_journal_data_validation_number     ?
_journal_date_recd_electronic     2008-04-08
_journal_date_accepted     2008-04-10
_journal_name_full     'Acta Crystallographica, Section E'
_journal_year     2008
_journal_volume     64
_journal_issue      5
_journal_page_first     m670
_journal_page_last     m671
_journal_paper_category     QM
_journal_coeditor_code     IS2286
_publ_contact_author_name     'Prof. Fun Hoong Kun'
_publ_contact_author_address
;
      X-ray Crystallography Unit
      School of Physics
      Universiti Sains Malaysia
      11800 USM, Penang
      MALAYSIA
;
_publ_contact_author_email     'hkfun@usm.my'
_publ_contact_author_fax     '6 04 6579150'
_publ_contact_author_phone     '6 04 6577888  Ext. 3690'
_publ_section_title
;\
Chlorido{5,5'-dimethoxy-2,2'-[1,2-phenylenebis(nitrilomethylidyne)]diphenolato-\
\k^4^<i>O</i>,<i>N</i>,<i>N</i>',<i>O</i>'}manganese(III)
;
loop_
    _publ_author_name
    _publ_author_footnote
    _publ_author_address
    'Naser Eltaher Eltayeb'
;
      On study leave from International University of Africa, Sudan.
      E-mail: nasertaha90@hotmail.com.
;
;     School of Chemical Science
      Universiti Sains Malaysia
      11800 USM, Penang
      Malaysia
;
    'Siang Guan Teoh' ?
;     School of Chemical Science
      Universiti Sains Malaysia
      11800 USM, Penang
      Malaysia
;
    'Suchada Chantrapromma'
;
      Additional correspondence author, e-mail: suchada.c@psu.ac.th.
;
;     Department of Chemistry
      Faculty of Science
      Prince of Songkla University
      Hat-Yai, Songkhla 90112
      Thailand
;
    'Hoong-Kun Fun' ?
;     X-ray Crystallography Unit
      School of Physics
      Universiti Sains Malaysia
      11800 USM, Penang
      Malaysia
;
    'Rohana Adnan' ?
;     School of Chemical Science
      Universiti Sains Malaysia
      11800 USM, Penang
      Malaysia
;
data_I
_audit_creation_method     SHELXL-97
_chemical_name_systematic
;
Chlorido{5,5'-dimethoxy-2,2'-[1,2-phenylenebis(nitrilomethylidyne)]diphenolato-
\k^4^<i>O</i>,<i>N</i>,<i>N</i>',<i>O</i>'}manganese(III)
;
_chemical_name_common
;
;
_chemical_formula_moiety     'C22 H18 Cl Mn N2 O4'
_chemical_formula_sum     'C22 H18 Cl Mn N2 O4'
_chemical_formula_iupac     '[Mn (C22 H18 N2 O4) Cl]'
_chemical_formula_weight     464.77
_chemical_melting_point     ?
_symmetry_cell_setting     Orthorhombic
_symmetry_space_group_name_H-M     'P b c a'
_symmetry_space_group_name_Hall     '-P 2ac 2ab'
loop_
    _symmetry_equiv_pos_as_xyz
    'x, y, z'
    '-x+1/2, -y, z+1/2'
    '-x, y+1/2, -z+1/2'
    'x+1/2, -y+1/2, -z'
    '-x, -y, -z'
    'x-1/2, y, -z-1/2'
    'x, -y-1/2, z-1/2'
    '-x-1/2, y-1/2, z'
_cell_length_a     13.7282(2)
_cell_length_b     15.0250(2)
_cell_length_c     19.2094(3)
_cell_angle_alpha     90.00
_cell_angle_beta     90.00
_cell_angle_gamma     90.00
_cell_volume     3962.25(10)
_cell_formula_units_Z     8
_cell_measurement_reflns_used     5780
_cell_measurement_theta_min     2.12
_cell_measurement_theta_max     30.00
_cell_measurement_temperature     296(2)
_exptl_crystal_description     Block
_exptl_crystal_colour     Brown
_exptl_crystal_size_max     0.44
_exptl_crystal_size_mid     0.42
_exptl_crystal_size_min     0.11
_exptl_crystal_density_diffrn     1.558
_exptl_crystal_density_meas     ?
_exptl_crystal_density_method     'not measured'
_exptl_crystal_F_000     1904
_exptl_absorpt_coefficient_mu     0.834
_exptl_absorpt_correction_type     multi-scan
_exptl_absorpt_process_details     '(<i>SADABS</i>; Bruker, 2005)'
_exptl_absorpt_correction_T_min     0.7078
_exptl_absorpt_correction_T_max     0.9153
_exptl_special_details
;
;
_diffrn_ambient_temperature     296(2)
_diffrn_radiation_type     MoK\a
_diffrn_radiation_wavelength     0.71073
_diffrn_radiation_source     'fine-focus sealed tube'
_diffrn_radiation_monochromator     graphite
_diffrn_measurement_device_type
;
Bruker SMART APEXII CCD area-detector
;
_diffrn_measurement_method     \w
_diffrn_detector_area_resol_mean     8.33
_diffrn_reflns_number     28689
_diffrn_reflns_av_R_equivalents     0.0319
_diffrn_reflns_av_sigmaI/netI     0.0371
_diffrn_reflns_theta_min     2.12
_diffrn_reflns_theta_max     30.00
_diffrn_reflns_theta_full     30.00
_diffrn_measured_fraction_theta_max     1.000
_diffrn_measured_fraction_theta_full     1.000
_diffrn_reflns_limit_h_min     -19
_diffrn_reflns_limit_h_max     14
_diffrn_reflns_limit_k_min     -21
_diffrn_reflns_limit_k_max     16
_diffrn_reflns_limit_l_min     -27
_diffrn_reflns_limit_l_max     20
_diffrn_standards_number     0
_diffrn_standards_interval_count     ?
_diffrn_standards_interval_time     ?
_diffrn_standards_decay_%     ?
_refine_special_details
;
 Refinement of F^2^ against ALL reflections.  The weighted R-factor wR and
 goodness of fit S are based on F^2^, conventional R-factors R are based
 on F, with F set to zero for negative F^2^. The threshold expression of
 F^2^ > 2sigma(F^2^) is used only for calculating R-factors(gt) etc. and is
 not relevant to the choice of reflections for refinement.  R-factors based
 on F^2^ are statistically about twice as large as those based on F, and R-
 factors based on ALL data will be even larger.
;
_reflns_number_total     5780
_reflns_number_gt     4072
_reflns_threshold_expression     I>2\s(I)
_refine_ls_structure_factor_coef     Fsqd
_refine_ls_matrix_type     full
_refine_ls_R_factor_all     0.0644
_refine_ls_R_factor_gt     0.0383
_refine_ls_wR_factor_gt     0.0856
_refine_ls_wR_factor_ref     0.0953
_refine_ls_goodness_of_fit_ref     1.054
_refine_ls_restrained_S_all     1.054
_refine_ls_number_reflns     5780
_refine_ls_number_parameters     273
_refine_ls_number_restraints     0
_refine_ls_hydrogen_treatment     constr
_refine_ls_weighting_scheme     calc
_refine_ls_weighting_details
         'calc w=1/[\s^2^(Fo^2^)+(0.0397P)^2^+1.0383P] where P=(Fo^2^+2Fc^2^)/3'
_atom_sites_solution_hydrogens     geom
_atom_sites_solution_primary     direct
_atom_sites_solution_secondary     difmap
_refine_ls_shift/su_max     0.001
_refine_ls_shift/su_mean     0.000
_refine_diff_density_max     0.304
_refine_diff_density_min     -0.342
_refine_ls_extinction_method     none
_refine_ls_extinction_coef     ?
loop_
    _atom_type_symbol
    _atom_type_description
    _atom_type_scat_dispersion_real
    _atom_type_scat_dispersion_imag
    _atom_type_scat_source
    'C' 'C' 0.0033 0.0016
                         'International Tables Vol C Tables 4.2.6.8 and 6.1.1.4'
    'H' 'H' 0.0000 0.0000
                         'International Tables Vol C Tables 4.2.6.8 and 6.1.1.4'
    'N' 'N' 0.0061 0.0033
                         'International Tables Vol C Tables 4.2.6.8 and 6.1.1.4'
    'O' 'O' 0.0106 0.0060
                         'International Tables Vol C Tables 4.2.6.8 and 6.1.1.4'
    'Cl' 'Cl' 0.1484 0.1585
                         'International Tables Vol C Tables 4.2.6.8 and 6.1.1.4'
    'Mn' 'Mn' 0.3368 0.7283
                         'International Tables Vol C Tables 4.2.6.8 and 6.1.1.4'
_computing_data_collection     'APEX2 (Bruker, 2005)'
_computing_cell_refinement     'APEX2 (Bruker, 2005)'
_computing_data_reduction     'SAINT (Bruker, 2005)'
_computing_structure_solution     'SHELXTL (Sheldrick, 2008)'
_computing_structure_refinement     'SHELXTL (Sheldrick, 2008)'
_computing_molecular_graphics     'SHELXTL (Sheldrick, 2008)'
_computing_publication_material
;
SHELXTL (Sheldrick, 2008) and PLATON (Spek, 2003)
;
loop_
    _atom_site_type_symbol
    _atom_site_label
    _atom_site_fract_x
    _atom_site_fract_y
    _atom_site_fract_z
    _atom_site_U_iso_or_equiv
    _atom_site_adp_type
    _atom_site_calc_flag
    _atom_site_refinement_flags
    _atom_site_occupancy
    _atom_site_disorder_assembly
    _atom_site_disorder_group
    Mn Mn1 0.475763(18) 0.111700(17) 0.483521(14) 0.02817(9) Uani d . 1 . .
    Cl Cl1 0.54204(4) 0.24455(3) 0.42743(3) 0.04223(13) Uani d . 1 . .
    O O1 0.40677(8) 0.07486(8) 0.40518(6) 0.0327(3) Uani d . 1 . .
    O O2 0.58304(8) 0.03537(8) 0.46327(6) 0.0303(3) Uani d . 1 . .
    O O3 0.16571(10) 0.03819(11) 0.23875(7) 0.0550(4) Uani d . 1 . .
    O O4 0.92194(10) 0.01474(11) 0.41480(9) 0.0595(4) Uani d . 1 . .
    N N1 0.35851(10) 0.16427(9) 0.52796(7) 0.0289(3) Uani d . 1 . .
    N N2 0.53358(11) 0.14005(9) 0.57575(8) 0.0314(3) Uani d . 1 . .
    C C1 0.31581(12) 0.09053(11) 0.38763(9) 0.0285(4) Uani d . 1 . .
    C C2 0.28302(13) 0.05942(12) 0.32363(9) 0.0357(4) Uani d . 1 . .
    H H2A 0.3262 0.0298 0.2944 0.043 Uiso calc R 1 . .
    C C3 0.18761(13) 0.07159(13) 0.30249(10) 0.0362(4) Uani d . 1 . .
    C C4 0.12079(14) 0.11447(12) 0.34578(10) 0.0385(4) Uani d . 1 . .
    H H4A 0.0565 0.1224 0.3318 0.046 Uiso calc R 1 . .
    C C5 0.15161(13) 0.14455(12) 0.40900(10) 0.0366(4) Uani d . 1 . .
    H H5A 0.1068 0.1720 0.4383 0.044 Uiso calc R 1 . .
    C C6 0.24892(12) 0.13560(11) 0.43162(9) 0.0296(4) Uani d . 1 . .
    C C7 0.27287(13) 0.16752(11) 0.49861(10) 0.0326(4) Uani d . 1 . .
    H H7A 0.2228 0.1933 0.5243 0.039 Uiso calc R 1 . .
    C C8 0.37358(13) 0.19174(11) 0.59834(9) 0.0334(4) Uani d . 1 . .
    C C9 0.30344(16) 0.23117(14) 0.64048(11) 0.0485(5) Uani d . 1 . .
    H H9A 0.2425 0.2453 0.6225 0.058 Uiso calc R 1 . .
    C C10 0.32499(18) 0.24912(16) 0.70897(13) 0.0598(6) Uani d . 1 . .
    H H10A 0.2781 0.2755 0.7372 0.072 Uiso calc R 1 . .
    C C11 0.41567(18) 0.22843(16) 0.73660(11) 0.0576(6) Uani d . 1 . .
    H H11A 0.4288 0.2396 0.7833 0.069 Uiso calc R 1 . .
    C C12 0.48587(16) 0.19152(14) 0.69479(10) 0.0465(5) Uani d . 1 . .
    H H12A 0.5468 0.1779 0.7131 0.056 Uiso calc R 1 . .
    C C13 0.46582(13) 0.17445(12) 0.62465(9) 0.0343(4) Uani d . 1 . .
    C C14 0.62697(13) 0.13753(12) 0.58689(10) 0.0358(4) Uani d . 1 . .
    H H14A 0.6489 0.1586 0.6296 0.043 Uiso calc R 1 . .
    C C15 0.69814(13) 0.10568(11) 0.53996(10) 0.0342(4) Uani d . 1 . .
    C C16 0.79809(14) 0.11969(13) 0.55549(12) 0.0447(5) Uani d . 1 . .
    H H16A 0.8148 0.1502 0.5959 0.054 Uiso calc R 1 . .
    C C17 0.86974(15) 0.08976(15) 0.51298(13) 0.0503(6) Uani d . 1 . .
    H H17A 0.9347 0.1003 0.5238 0.060 Uiso calc R 1 . .
    C C18 0.84519(13) 0.04321(13) 0.45301(12) 0.0424(5) Uani d . 1 . .
    C C19 0.74893(13) 0.02738(12) 0.43567(10) 0.0355(4) Uani d . 1 . .
    H H19A 0.7339 -0.0033 0.3950 0.043 Uiso calc R 1 . .
    C C20 0.67467(12) 0.05740(11) 0.47896(9) 0.0305(4) Uani d . 1 . .
    C C21 0.07328(15) 0.05817(18) 0.20853(11) 0.0587(6) Uani d . 1 . .
    H H21A 0.0689 0.0310 0.1634 0.088 Uiso calc R 1 . .
    H H21B 0.0664 0.1215 0.2040 0.088 Uiso calc R 1 . .
    H H21C 0.0224 0.0355 0.2379 0.088 Uiso calc R 1 . .
    C C22 0.90345(17) -0.03830(18) 0.35536(13) 0.0632(7) Uani d . 1 . .
    H H22A 0.9641 -0.0547 0.3340 0.095 Uiso calc R 1 . .
    H H22B 0.8648 -0.0052 0.3228 0.095 Uiso calc R 1 . .
    H H22C 0.8689 -0.0911 0.3690 0.095 Uiso calc R 1 . .
loop_
    _atom_site_aniso_label
    _atom_site_aniso_U_11
    _atom_site_aniso_U_22
    _atom_site_aniso_U_33
    _atom_site_aniso_U_12
    _atom_site_aniso_U_13
    _atom_site_aniso_U_23
    Mn1 0.02087(14) 0.03480(14) 0.02885(16) 0.00122(10) -0.00199(11)
                                                                    -0.00309(10)
    Cl1 0.0391(3) 0.0402(2) 0.0474(3) -0.00523(19) 0.0018(2) 0.0043(2)
    O1 0.0219(6) 0.0452(7) 0.0310(7) 0.0052(5) -0.0026(5) -0.0052(5)
    O2 0.0183(6) 0.0373(6) 0.0352(6) 0.0003(5) -0.0030(5) -0.0029(5)
    O3 0.0381(8) 0.0883(11) 0.0387(8) 0.0124(7) -0.0166(7) -0.0130(8)
    O4 0.0255(7) 0.0776(11) 0.0754(11) 0.0040(7) 0.0088(8) 0.0008(9)
    N1 0.0264(7) 0.0297(7) 0.0308(8) 0.0000(6) 0.0008(6) -0.0033(6)
    N2 0.0294(8) 0.0345(7) 0.0302(8) -0.0012(6) -0.0048(7) -0.0023(6)
    C1 0.0217(8) 0.0319(8) 0.0318(9) 0.0001(6) -0.0006(7) 0.0054(7)
    C2 0.0278(9) 0.0495(10) 0.0298(10) 0.0055(8) -0.0011(8) -0.0024(8)
    C3 0.0308(10) 0.0455(10) 0.0324(10) -0.0005(8) -0.0061(8) 0.0048(8)
    C4 0.0233(9) 0.0491(10) 0.0430(11) 0.0036(8) -0.0066(9) 0.0046(9)
    C5 0.0267(9) 0.0444(10) 0.0387(11) 0.0080(8) -0.0006(9) -0.0007(8)
    C6 0.0253(8) 0.0324(8) 0.0310(9) 0.0020(7) -0.0006(8) 0.0013(7)
    C7 0.0262(9) 0.0336(8) 0.0379(10) 0.0042(7) 0.0033(8) -0.0014(8)
    C8 0.0338(10) 0.0331(9) 0.0331(10) -0.0020(7) 0.0019(8) -0.0047(7)
    C9 0.0397(11) 0.0594(13) 0.0465(13) 0.0036(9) 0.0013(10) -0.0176(10)
    C10 0.0554(15) 0.0755(16) 0.0484(14) -0.0009(12) 0.0121(12) -0.0266(12)
    C11 0.0626(16) 0.0738(15) 0.0363(12) -0.0106(12) 0.0022(12) -0.0169(11)
    C12 0.0448(12) 0.0584(13) 0.0362(11) -0.0074(10) -0.0051(10) -0.0033(9)
    C13 0.0373(10) 0.0343(9) 0.0313(9) -0.0044(8) 0.0010(8) -0.0042(7)
    C14 0.0341(10) 0.0373(9) 0.0359(10) -0.0020(8) -0.0118(9) -0.0014(8)
    C15 0.0260(9) 0.0346(9) 0.0422(11) -0.0019(7) -0.0083(9) 0.0026(8)
    C16 0.0305(10) 0.0445(11) 0.0591(14) -0.0024(8) -0.0141(10) -0.0031(10)
    C17 0.0227(10) 0.0528(12) 0.0754(17) -0.0043(9) -0.0106(11) 0.0021(11)
    C18 0.0241(9) 0.0454(10) 0.0578(13) 0.0013(8) 0.0033(10) 0.0115(10)
    C19 0.0259(9) 0.0415(10) 0.0392(10) 0.0013(7) -0.0007(8) 0.0066(8)
    C20 0.0217(8) 0.0321(8) 0.0376(10) -0.0003(7) -0.0031(8) 0.0072(7)
    C21 0.0392(12) 0.0960(18) 0.0410(12) 0.0053(12) -0.0151(11) -0.0007(12)
    C22 0.0440(13) 0.0847(17) 0.0609(15) 0.0148(12) 0.0144(12) 0.0119(14)
_geom_special_details
;
 All esds (except the esd in the dihedral angle between two l.s. planes)
 are estimated using the full covariance matrix.  The cell esds are taken
 into account individually in the estimation of esds in distances, angles
 and torsion angles; correlations between esds in cell parameters are only
 used when they are defined by crystal symmetry.  An approximate (isotropic)
 treatment of cell esds is used for estimating esds involving l.s. planes.
;
loop_
    _geom_bond_atom_site_label_1
    _geom_bond_atom_site_label_2
    _geom_bond_site_symmetry_2
    _geom_bond_distance
    _geom_bond_publ_flag
    Mn1 O1 . 1.8623(12) ?
    Mn1 O2 . 1.9067(11) ?
    Mn1 N1 . 1.9859(14) ?
    Mn1 N2 . 1.9876(14) ?
    Mn1 Cl1 . 2.4440(5) ?
    O1 C1 . 1.3147(19) ?
    O2 C20 . 1.335(2) ?
    O3 C3 . 1.357(2) ?
    O3 C21 . 1.427(2) ?
    O4 C18 . 1.353(2) ?
    O4 C22 . 1.415(3) ?
    N1 C7 . 1.305(2) ?
    N1 C8 . 1.429(2) ?
    N2 C14 . 1.300(2) ?
    N2 C13 . 1.419(2) ?
    C1 C2 . 1.390(2) ?
    C1 C6 . 1.420(2) ?
    C2 C3 . 1.383(2) ?
    C2 H2A . 0.9300 ?
    C3 C4 . 1.396(3) ?
    C4 C5 . 1.363(3) ?
    C4 H4A . 0.9300 ?
    C5 C6 . 1.411(2) ?
    C5 H5A . 0.9300 ?
    C6 C7 . 1.412(2) ?
    C7 H7A . 0.9300 ?
    C8 C13 . 1.388(3) ?
    C8 C9 . 1.390(3) ?
    C9 C10 . 1.375(3) ?
    C9 H9A . 0.9300 ?
    C10 C11 . 1.389(3) ?
    C10 H10A . 0.9300 ?
    C11 C12 . 1.372(3) ?
    C11 H11A . 0.9300 ?
    C12 C13 . 1.399(3) ?
    C12 H12A . 0.9300 ?
    C14 C15 . 1.413(3) ?
    C14 H14A . 0.9300 ?
    C15 C20 . 1.415(3) ?
    C15 C16 . 1.420(3) ?
    C16 C17 . 1.355(3) ?
    C16 H16A . 0.9300 ?
    C17 C18 . 1.389(3) ?
    C17 H17A . 0.9300 ?
    C18 C19 . 1.383(3) ?
    C19 C20 . 1.391(3) ?
    C19 H19A . 0.9300 ?
    C21 H21A . 0.9600 ?
    C21 H21B . 0.9600 ?
    C21 H21C . 0.9600 ?
    C22 H22A . 0.9600 ?
    C22 H22B . 0.9600 ?
    C22 H22C . 0.9600 ?
loop_
    _geom_angle_atom_site_label_1
    _geom_angle_atom_site_label_2
    _geom_angle_atom_site_label_3
    _geom_angle_site_symmetry_1
    _geom_angle_site_symmetry_3
    _geom_angle
    _geom_angle_publ_flag
    O1 Mn1 O2 . . 92.82(5) ?
    O1 Mn1 N1 . . 93.06(5) ?
    O2 Mn1 N1 . . 162.37(6) ?
    O1 Mn1 N2 . . 170.79(6) ?
    O2 Mn1 N2 . . 90.13(6) ?
    N1 Mn1 N2 . . 81.68(6) ?
    O1 Mn1 Cl1 . . 94.35(4) ?
    O2 Mn1 Cl1 . . 96.53(4) ?
    N1 Mn1 Cl1 . . 99.58(4) ?
    N2 Mn1 Cl1 . . 93.97(4) ?
    C1 O1 Mn1 . . 129.57(11) ?
    C20 O2 Mn1 . . 122.17(11) ?
    C3 O3 C21 . . 119.09(16) ?
    C18 O4 C22 . . 118.41(17) ?
    C7 N1 C8 . . 121.91(15) ?
    C7 N1 Mn1 . . 124.02(12) ?
    C8 N1 Mn1 . . 113.85(11) ?
    C14 N2 C13 . . 123.23(16) ?
    C14 N2 Mn1 . . 122.28(13) ?
    C13 N2 Mn1 . . 113.96(11) ?
    O1 C1 C2 . . 118.30(16) ?
    O1 C1 C6 . . 123.17(16) ?
    C2 C1 C6 . . 118.50(15) ?
    C3 C2 C1 . . 121.45(17) ?
    C3 C2 H2A . . 119.3 ?
    C1 C2 H2A . . 119.3 ?
    O3 C3 C2 . . 115.20(17) ?
    O3 C3 C4 . . 124.24(16) ?
    C2 C3 C4 . . 120.56(18) ?
    C5 C4 C3 . . 118.68(17) ?
    C5 C4 H4A . . 120.7 ?
    C3 C4 H4A . . 120.7 ?
    C4 C5 C6 . . 122.45(17) ?
    C4 C5 H5A . . 118.8 ?
    C6 C5 H5A . . 118.8 ?
    C5 C6 C7 . . 117.95(16) ?
    C5 C6 C1 . . 118.32(16) ?
    C7 C6 C1 . . 123.62(16) ?
    N1 C7 C6 . . 126.21(16) ?
    N1 C7 H7A . . 116.9 ?
    C6 C7 H7A . . 116.9 ?
    C13 C8 C9 . . 119.98(17) ?
    C13 C8 N1 . . 115.00(16) ?
    C9 C8 N1 . . 125.01(17) ?
    C10 C9 C8 . . 119.4(2) ?
    C10 C9 H9A . . 120.3 ?
    C8 C9 H9A . . 120.3 ?
    C9 C10 C11 . . 121.0(2) ?
    C9 C10 H10A . . 119.5 ?
    C11 C10 H10A . . 119.5 ?
    C12 C11 C10 . . 119.8(2) ?
    C12 C11 H11A . . 120.1 ?
    C10 C11 H11A . . 120.1 ?
    C11 C12 C13 . . 120.0(2) ?
    C11 C12 H12A . . 120.0 ?
    C13 C12 H12A . . 120.0 ?
    C8 C13 C12 . . 119.73(18) ?
    C8 C13 N2 . . 115.17(16) ?
    C12 C13 N2 . . 125.11(17) ?
    N2 C14 C15 . . 125.93(17) ?
    N2 C14 H14A . . 117.0 ?
    C15 C14 H14A . . 117.0 ?
    C14 C15 C20 . . 122.99(16) ?
    C14 C15 C16 . . 118.94(18) ?
    C20 C15 C16 . . 118.03(18) ?
    C17 C16 C15 . . 121.7(2) ?
    C17 C16 H16A . . 119.1 ?
    C15 C16 H16A . . 119.1 ?
    C16 C17 C18 . . 119.38(18) ?
    C16 C17 H17A . . 120.3 ?
    C18 C17 H17A . . 120.3 ?
    O4 C18 C19 . . 124.0(2) ?
    O4 C18 C17 . . 114.83(17) ?
    C19 C18 C17 . . 121.19(19) ?
    C18 C19 C20 . . 120.04(18) ?
    C18 C19 H19A . . 120.0 ?
    C20 C19 H19A . . 120.0 ?
    O2 C20 C19 . . 118.37(16) ?
    O2 C20 C15 . . 121.90(16) ?
    C19 C20 C15 . . 119.63(16) ?
    O3 C21 H21A . . 109.5 ?
    O3 C21 H21B . . 109.5 ?
    H21A C21 H21B . . 109.5 ?
    O3 C21 H21C . . 109.5 ?
    H21A C21 H21C . . 109.5 ?
    H21B C21 H21C . . 109.5 ?
    O4 C22 H22A . . 109.5 ?
    O4 C22 H22B . . 109.5 ?
    H22A C22 H22B . . 109.5 ?
    O4 C22 H22C . . 109.5 ?
    H22A C22 H22C . . 109.5 ?
    H22B C22 H22C . . 109.5 ?
loop_
    _geom_torsion_atom_site_label_1
    _geom_torsion_atom_site_label_2
    _geom_torsion_atom_site_label_3
    _geom_torsion_atom_site_label_4
    _geom_torsion_site_symmetry_1
    _geom_torsion_site_symmetry_2
    _geom_torsion_site_symmetry_3
    _geom_torsion_site_symmetry_4
    _geom_torsion
    _geom_torsion_publ_flag
    O2 Mn1 O1 C1 . . . . 169.80(14) ?
    N1 Mn1 O1 C1 . . . . 6.44(15) ?
    Cl1 Mn1 O1 C1 . . . . -93.42(14) ?
    O1 Mn1 O2 C20 . . . . 147.01(13) ?
    N1 Mn1 O2 C20 . . . . -103.7(2) ?
    N2 Mn1 O2 C20 . . . . -41.71(13) ?
    Cl1 Mn1 O2 C20 . . . . 52.30(12) ?
    O1 Mn1 N1 C7 . . . . -3.45(15) ?
    O2 Mn1 N1 C7 . . . . -112.8(2) ?
    N2 Mn1 N1 C7 . . . . -175.86(15) ?
    Cl1 Mn1 N1 C7 . . . . 91.49(14) ?
    O1 Mn1 N1 C8 . . . . 171.25(11) ?
    O2 Mn1 N1 C8 . . . . 61.9(2) ?
    N2 Mn1 N1 C8 . . . . -1.16(11) ?
    Cl1 Mn1 N1 C8 . . . . -93.82(11) ?
    O2 Mn1 N2 C14 . . . . 27.96(14) ?
    N1 Mn1 N2 C14 . . . . -167.72(15) ?
    Cl1 Mn1 N2 C14 . . . . -68.60(14) ?
    O2 Mn1 N2 C13 . . . . -160.11(12) ?
    N1 Mn1 N2 C13 . . . . 4.21(12) ?
    Cl1 Mn1 N2 C13 . . . . 103.33(11) ?
    Mn1 O1 C1 C2 . . . . 176.24(12) ?
    Mn1 O1 C1 C6 . . . . -5.5(2) ?
    O1 C1 C2 C3 . . . . 178.41(17) ?
    C6 C1 C2 C3 . . . . 0.0(3) ?
    C21 O3 C3 C2 . . . . -171.43(18) ?
    C21 O3 C3 C4 . . . . 9.4(3) ?
    C1 C2 C3 O3 . . . . 179.73(17) ?
    C1 C2 C3 C4 . . . . -1.1(3) ?
    O3 C3 C4 C5 . . . . 179.50(18) ?
    C2 C3 C4 C5 . . . . 0.4(3) ?
    C3 C4 C5 C6 . . . . 1.4(3) ?
    C4 C5 C6 C7 . . . . -178.81(17) ?
    C4 C5 C6 C1 . . . . -2.4(3) ?
    O1 C1 C6 C5 . . . . -176.64(16) ?
    C2 C1 C6 C5 . . . . 1.7(2) ?
    O1 C1 C6 C7 . . . . -0.5(3) ?
    C2 C1 C6 C7 . . . . 177.84(16) ?
    C8 N1 C7 C6 . . . . -174.68(16) ?
    Mn1 N1 C7 C6 . . . . -0.4(2) ?
    C5 C6 C7 N1 . . . . 179.55(17) ?
    C1 C6 C7 N1 . . . . 3.4(3) ?
    C7 N1 C8 C13 . . . . 172.65(16) ?
    Mn1 N1 C8 C13 . . . . -2.17(19) ?
    C7 N1 C8 C9 . . . . -5.9(3) ?
    Mn1 N1 C8 C9 . . . . 179.32(16) ?
    C13 C8 C9 C10 . . . . -2.8(3) ?
    N1 C8 C9 C10 . . . . 175.59(19) ?
    C8 C9 C10 C11 . . . . 0.0(4) ?
    C9 C10 C11 C12 . . . . 1.6(4) ?
    C10 C11 C12 C13 . . . . -0.3(3) ?
    C9 C8 C13 C12 . . . . 4.1(3) ?
    N1 C8 C13 C12 . . . . -174.47(16) ?
    C9 C8 C13 N2 . . . . -175.66(17) ?
    N1 C8 C13 N2 . . . . 5.8(2) ?
    C11 C12 C13 C8 . . . . -2.5(3) ?
    C11 C12 C13 N2 . . . . 177.22(19) ?
    C14 N2 C13 C8 . . . . 165.17(17) ?
    Mn1 N2 C13 C8 . . . . -6.68(19) ?
    C14 N2 C13 C12 . . . . -14.6(3) ?
    Mn1 N2 C13 C12 . . . . 173.56(15) ?
    C13 N2 C14 C15 . . . . -178.81(17) ?
    Mn1 N2 C14 C15 . . . . -7.6(3) ?
    N2 C14 C15 C20 . . . . -11.7(3) ?
    N2 C14 C15 C16 . . . . 170.58(18) ?
    C14 C15 C16 C17 . . . . 179.18(19) ?
    C20 C15 C16 C17 . . . . 1.3(3) ?
    C15 C16 C17 C18 . . . . -0.8(3) ?
    C22 O4 C18 C19 . . . . -3.4(3) ?
    C22 O4 C18 C17 . . . . 175.86(19) ?
    C16 C17 C18 O4 . . . . -178.80(19) ?
    C16 C17 C18 C19 . . . . 0.4(3) ?
    O4 C18 C19 C20 . . . . 178.47(17) ?
    C17 C18 C19 C20 . . . . -0.7(3) ?
    Mn1 O2 C20 C19 . . . . -147.80(13) ?
    Mn1 O2 C20 C15 . . . . 35.8(2) ?
    C18 C19 C20 O2 . . . . -175.20(16) ?
    C18 C19 C20 C15 . . . . 1.3(3) ?
    C14 C15 C20 O2 . . . . -3.0(3) ?
    C16 C15 C20 O2 . . . . 174.78(16) ?
    C14 C15 C20 C19 . . . . -179.30(16) ?
    C16 C15 C20 C19 . . . . -1.6(3) ?
loop_
    _geom_hbond_atom_site_label_D
    _geom_hbond_atom_site_label_H
    _geom_hbond_atom_site_label_A
    _geom_hbond_site_symmetry_A
    _geom_hbond_distance_DH
    _geom_hbond_distance_HA
    _geom_hbond_distance_DA
    _geom_hbond_angle_DHA
    _geom_hbond_publ_flag
    C7 H7A Cl1 4_456 0.93 2.81 3.7156(19) 165 y
    C21 H21A O2 6_556 0.96 2.44 3.321(2) 152 y
