# Supplementary material for: Chlorido{5,5′-dimeth­oxy-2,2′-[1,2-phenyl­enebis(nitrilo­methyl­idyne)]diphenolato-κ4 O,N,N′,O′}manganese(III)
Source: Acta Crystallogr Sect E Struct Rep Online. 2008 Apr 16;64(Pt 5):m670–1. doi: 10.1107/S1600536808009835 (PMC2961208; doi:10.1107/S1600536808009835)
Supplement: Supplementary file 2 [file e-64-0m670-Isup2.hkl]

# 
# h,k,l, Fc-squared, Fo-squared, sigma(Fo-squared) and status flag 
# 
data_I
_shelx_title ' taher61_0m in Pbca  (R.T.)' 
_shelx_refln_list_code          4 
_shelx_F_calc_maximum      477.83 
_exptl_crystal_F_000      1904.00 
_reflns_d_resolution_high  0.7107 
 
loop_ 
 _symmetry_equiv_pos_as_xyz 
 'x, y, z' 
 '-x+1/2, -y, z+1/2' 
 '-x, y+1/2, -z+1/2' 
 'x+1/2, -y+1/2, -z' 
 '-x, -y, -z' 
 'x-1/2, y, -z-1/2' 
 'x, -y-1/2, z-1/2' 
 '-x-1/2, y-1/2, z' 
 
_cell_length_a    13.7282 
_cell_length_b    15.0250 
_cell_length_c    19.2094 
_cell_angle_alpha  90.000 
_cell_angle_beta   90.000 
_cell_angle_gamma  90.000 
 
_shelx_F_squared_multiplier     1.000 
 
loop_ 
 _refln_index_h 
 _refln_index_k 
 _refln_index_l 
 _refln_F_squared_calc 
 _refln_F_squared_meas 
 _refln_F_squared_sigma 
 _refln_observed_status 
   2   0   0    13890.11    13764.80    756.45 o 
   4   0   0      258.31      248.01     21.72 o 
   6   0   0     4187.45     4104.20     77.45 o 
   8   0   0      882.25      943.48     38.60 o 
  10   0   0      534.94      470.25     36.28 o 
  12   0   0      419.28      429.36     65.26 o 
  14   0   0     3271.31     3386.67    116.78 o 
  16   0   0     1590.62     1448.43    117.26 o 
  18   0   0     5190.02     6374.93    282.45 o 
   2   1   0     6012.38     6115.68     54.04 o 
   4   1   0     7401.74     7728.61     76.24 o 
   6   1   0      808.95      876.42     25.00 o 
   8   1   0       99.44      104.48     19.70 o 
  10   1   0     2758.85     2841.73     73.38 o 
  12   1   0     2145.35     2149.53     68.33 o 
  14   1   0     2523.16     2691.54     86.25 o 
  16   1   0     2265.09     2421.41    127.54 o 
  18   1   0      555.32      547.24     65.37 o 
   0   2   0    11953.83    10665.18    205.21 o 
   2   2   0    11574.39    12587.25    102.13 o 
   4   2   0    15324.07    16004.25    148.54 o 
   6   2   0     4968.16     5516.86     69.11 o 
   8   2   0      585.48      679.66     23.49 o 
  10   2   0     2905.97     2961.11     75.83 o 
  12   2   0     9653.78     9520.30    178.34 o 
  14   2   0      307.34      248.67     31.34 o 
  16   2   0       10.71      -12.42     25.43 o 
  18   2   0      175.02      211.40     49.14 o 
   2   3   0     6890.20     6877.58     67.96 o 
   4   3   0    24478.79    25093.79    230.79 o 
   6   3   0    16566.54    15846.42    142.54 o 
   8   3   0    11118.10    10184.27    111.10 o 
  10   3   0    15865.81    15341.18    215.18 o 
  12   3   0     1038.16     1049.35     62.21 o 
  14   3   0     1031.10      994.36    165.36 o 
  16   3   0      138.37      132.83     36.95 o 
  18   3   0      279.78      344.48     55.14 o 
   0   4   0    14485.52    15112.54    214.08 o 
   2   4   0      279.74      171.22      6.81 o 
   4   4   0     5559.52     5713.30     57.94 o 
   6   4   0    18575.75    19157.08    161.20 o 
   8   4   0    15308.89    14812.40    151.89 o 
  10   4   0      794.69      792.00     32.90 o 
  12   4   0     3335.90     3269.72     75.84 o 
  14   4   0      222.24      182.42     37.98 o 
  16   4   0       48.21       44.69     30.28 o 
  18   4   0     1380.14     1528.76    158.30 o 
   2   5   0     1123.22     1034.34     16.88 o 
   4   5   0     8816.94     8543.82     88.73 o 
   6   5   0    13633.91    14105.39    123.85 o 
   8   5   0     4954.22     4750.46     56.00 o 
  10   5   0      386.39      397.65     24.14 o 
  12   5   0      540.47      491.36     27.12 o 
  14   5   0      193.08      179.35     59.74 o 
  16   5   0       69.90       61.46     34.79 o 
  18   5   0       38.35      -11.52     36.09 o 
   0   6   0    22985.98    23036.64    325.09 o 
   2   6   0     3112.05     2944.67     41.90 o 
   4   6   0     1546.64     1322.67     35.94 o 
   6   6   0     2856.01     2954.48     42.00 o 
   8   6   0     7770.87     8116.87     85.65 o 
  10   6   0     1815.02     1650.40     38.88 o 
  12   6   0     1584.86     1642.30     50.91 o 
  14   6   0     2492.95     2542.68    101.35 o 
  16   6   0       19.37        5.39     28.37 o 
  18   6   0       99.35       55.40     59.31 o 
   2   7   0     1217.75     1139.72     24.07 o 
   4   7   0        7.49        0.45      4.09 o 
   6   7   0     1426.33     1368.73     31.92 o 
   8   7   0      202.83      190.54     15.48 o 
  10   7   0      902.97      838.37     28.51 o 
  12   7   0     6548.33     6518.65    138.93 o 
  14   7   0     3431.91     3586.98    124.25 o 
  16   7   0     1104.34     1228.52    118.79 o 
  18   7   0      552.18      471.25     91.94 o 
   0   8   0    14747.40    14426.02    246.91 o 
   2   8   0    12627.63    12347.39    124.84 o 
   4   8   0    12239.90    12183.67    125.01 o 
   6   8   0      606.22      531.24     21.02 o 
   8   8   0       37.36       44.27      9.83 o 
  10   8   0     1352.33     1348.21     49.33 o 
  12   8   0     2168.68     2237.05     92.77 o 
  14   8   0     1322.21     1397.62    112.33 o 
  16   8   0      131.78      171.13     59.48 o 
   2   9   0    12219.56    12490.50    136.98 o 
   4   9   0     8898.00     8735.75     96.66 o 
   6   9   0       73.00       38.57      8.78 o 
   8   9   0     1711.61     1736.74     41.42 o 
  10   9   0     1983.27     1968.76     64.24 o 
  12   9   0       12.27      -11.16     19.43 o 
  14   9   0        1.82       23.79     40.79 o 
  16   9   0      110.99      172.66     61.52 o 
   0  10   0     3504.12     3735.73    140.64 o 
   2  10   0     1939.09     2011.53     37.68 o 
   4  10   0     1373.05     1359.01     33.41 o 
   6  10   0      660.00      668.12     25.35 o 
   8  10   0     1322.33     1351.61     41.71 o 
  10  10   0     3201.92     3220.24     86.17 o 
  12  10   0      282.89      245.18     44.36 o 
  14  10   0        9.03       15.15     29.25 o 
  16  10   0      144.27      226.37     70.87 o 
   2  11   0      223.23      211.63     14.23 o 
   4  11   0     4938.82     4934.42     77.13 o 
   6  11   0     9004.69     8778.46    179.16 o 
   8  11   0    10799.76    11198.08    164.57 o 
  10  11   0     1855.12     2005.66    109.35 o 
  12  11   0     2068.29     2110.50     94.51 o 
  14  11   0      169.87      145.53     38.43 o 
  16  11   0       76.45       63.90     55.40 o 
   0  12   0      104.10       72.06     20.86 o 
   2  12   0       21.39       15.51      9.57 o 
   4  12   0      158.92      135.37     16.86 o 
   6  12   0       60.18       37.64     12.69 o 
   8  12   0      882.60      912.29     37.60 o 
  10  12   0      179.09      137.13     21.60 o 
  12  12   0      450.21      503.59     54.55 o 
  14  12   0        9.32       -3.31     30.48 o 
   2  13   0     1431.92     1432.36     47.05 o 
   4  13   0      354.95      321.53     24.27 o 
   6  13   0      158.14      168.98     22.60 o 
   8  13   0      558.13      454.77     40.37 o 
  10  13   0       25.44       -3.60     24.27 o 
  12  13   0       79.71       79.95     32.21 o 
  14  13   0      111.23      119.00     39.49 o 
   0  14   0     8593.85     8650.43    208.08 o 
   2  14   0     4151.49     4291.54    129.57 o 
   4  14   0     2313.66     2183.88     76.73 o 
   6  14   0      790.77      737.74     39.93 o 
   8  14   0        0.42       26.40     21.07 o 
  10  14   0       81.15      107.24     28.73 o 
  12  14   0      412.59      276.84     67.30 o 
  14  14   0      253.95      222.29     69.34 o 
   2  15   0       51.08       35.69     16.21 o 
   4  15   0       14.17      -11.04     16.52 o 
   6  15   0      269.58      237.58     71.38 o 
   8  15   0      926.04      965.84     59.38 o 
  10  15   0     1372.86     1653.88     91.94 o 
  12  15   0      220.74      223.99     67.30 o 
   0  16   0      829.85      761.52     84.97 o 
   2  16   0      774.16      738.90     41.36 o 
   4  16   0      549.79      525.41     44.17 o 
   6  16   0      138.96      190.25     43.85 o 
   8  16   0        3.27       51.95     25.32 o 
  10  16   0        0.37        0.89     23.52 o 
  12  16   0      435.59      409.73     85.31 o 
   2  17   0      177.25      175.17     26.32 o 
   4  17   0      180.84      197.46     33.73 o 
   6  17   0      864.22      786.48     57.48 o 
   8  17   0     1775.18     1891.74    133.58 o 
  10  17   0      917.55     1255.12     73.44 o 
   0  18   0       34.69       69.83     28.81 o 
   2  18   0       33.58       67.10     20.88 o 
   4  18   0      328.15      408.77     47.49 o 
   6  18   0      519.78      519.73     51.17 o 
   8  18   0        0.64       14.28     44.70 o 
  10  18   0      223.85      161.45     64.92 o 
   2  19   0      258.68      274.98     34.84 o 
   4  19   0      873.88      984.67     56.11 o 
   6  19   0      918.46      986.18    115.22 o 
   8  19   0      182.69      137.48     61.52 o 
   0  20   0       48.25       58.75     29.45 o 
   2  20   0       81.39       29.97     33.99 o 
   4  20   0        0.34        8.30     35.09 o 
   6  20   0      203.23      255.27     53.64 o 
   2  21   0        6.05       10.66     33.31 o 
   1   1   1    49294.00    47475.93    485.64 o 
   2   1   1     1527.61     1624.92     13.02 o 
   3   1   1    14841.94    15084.28     90.67 o 
   4   1   1     1778.47     1918.09     18.04 o 
   5   1   1    15532.42    15848.51    110.39 o 
   6   1   1       13.57        9.53      3.63 o 
   7   1   1        4.15       39.36      5.43 o 
   8   1   1     2019.66     2149.62     27.57 o 
   9   1   1      520.13      583.08     15.63 o 
  10   1   1      452.73      441.19     18.52 o 
  11   1   1      170.42      191.86     14.09 o 
  12   1   1      109.50      101.77     12.85 o 
  13   1   1      833.42      779.16     36.79 o 
  14   1   1      138.70       72.01     17.26 o 
  15   1   1     1782.66     1841.16     62.84 o 
  16   1   1       15.74       35.46     21.39 o 
  17   1   1      682.96      720.72     55.14 o 
  18   1   1       95.26       95.72     29.69 o 
  19   1   1     1258.55     1517.07     71.19 o 
   0   2   1    11050.42    11288.37    124.60 o 
   1   2   1     4980.66     5190.99     37.17 o 
   2   2   1     8497.97     8885.41     52.44 o 
   3   2   1     2143.17     2180.58     18.01 o 
   4   2   1      957.83     1135.42     11.97 o 
   5   2   1     8553.23     8521.20     59.32 o 
   6   2   1      287.96      356.26     10.77 o 
   7   2   1     1615.03     1261.75     20.64 o 
   8   2   1      791.68      790.81     16.05 o 
   9   2   1    15660.58    15751.67    129.50 o 
  10   2   1        0.14       -1.44      6.45 o 
  11   2   1     4276.88     4502.57     62.38 o 
  12   2   1      907.65      908.14     29.94 o 
  13   2   1     5147.05     5108.62     72.72 o 
  14   2   1       41.51       34.55     13.22 o 
  15   2   1     1659.44     1803.23     63.03 o 
  16   2   1        3.37       36.45     21.04 o 
  17   2   1      137.61      128.38     28.56 o 
  18   2   1        1.02       -6.60     22.41 o 
  19   2   1       55.41       88.86     30.22 o 
   1   3   1    49481.93    49807.57    335.49 o 
   2   3   1     5202.93     5364.48     38.09 o 
   3   3   1     7058.78     7311.91     48.40 o 
   4   3   1     1332.99     1449.13     15.19 o 
   5   3   1     3322.06     3425.26     26.91 o 
   6   3   1      126.34      158.18      7.41 o 
   7   3   1     3643.20     4073.73     37.90 o 
   8   3   1      527.31      490.72     16.60 o 
   9   3   1      202.06      211.84     11.24 o 
  10   3   1      321.60      293.22     14.48 o 
  11   3   1     2202.59     2086.87     49.01 o 
  12   3   1        4.78       -0.69      7.94 o 
  13   3   1      391.07      349.12     21.60 o 
  14   3   1        0.18        8.02     12.90 o 
  15   3   1      219.99      259.97     38.90 o 
  16   3   1       61.36       56.94     23.02 o 
  17   3   1      420.98      432.77     40.02 o 
  18   3   1       23.31       54.05     26.55 o 
  19   3   1      502.45      566.87     77.32 o 
   0   4   1    97855.51    97995.79   1027.28 o 
   1   4   1    24237.61    25464.01    168.77 o 
   2   4   1       58.17       28.77      3.54 o 
   3   4   1      356.02      317.94      7.71 o 
   4   4   1       53.56       58.91      3.83 o 
   5   4   1     3651.38     3728.71     29.81 o 
   6   4   1      637.68      631.11     10.07 o 
   7   4   1     1268.21     1229.91     15.08 o 
   8   4   1     1013.55     1048.16     18.22 o 
   9   4   1       91.50      102.10      8.72 o 
  10   4   1      269.26      259.98     15.09 o 
  11   4   1     3359.01     3303.48     57.56 o 
  12   4   1      153.90      138.99     17.73 o 
  13   4   1      703.28      689.20     30.31 o 
  14   4   1        1.97       -3.17     13.77 o 
  15   4   1        9.28        2.07     17.74 o 
  16   4   1        0.35       28.55     21.71 o 
  17   4   1      114.63       53.35     28.55 o 
  18   4   1       49.53       56.53     27.60 o 
   1   5   1    10353.56     9974.44     75.34 o 
   2   5   1     1744.94     1885.21     19.05 o 
   3   5   1    16106.29    15611.98    101.52 o 
   4   5   1       73.63       66.48      3.81 o 
   5   5   1     6876.38     6864.44     48.31 o 
   6   5   1     1078.79     1235.46     16.11 o 
   7   5   1       43.00       19.84      3.54 o 
   8   5   1      689.32      710.89     13.87 o 
   9   5   1        9.89       -1.87      4.72 o 
  10   5   1      304.85      307.38     13.00 o 
  11   5   1     1871.87     1923.30     33.72 o 
  12   5   1      302.14      252.99     14.90 o 
  13   5   1      213.07      195.75     21.00 o 
  14   5   1      104.47      138.89     23.82 o 
  15   5   1     1428.73     1495.82     57.39 o 
  16   5   1        9.53      -20.23     17.99 o 
  17   5   1     1136.04     1234.84     59.37 o 
  18   5   1        6.07       15.73     29.53 o 
   0   6   1     1048.18     1026.82     18.70 o 
   1   6   1     1755.08     1875.28     18.72 o 
   2   6   1     2583.81     2644.27     25.12 o 
   3   6   1     4070.88     4034.06     32.32 o 
   4   6   1        5.86        8.31      2.83 o 
   5   6   1     6879.86     6708.68     51.44 o 
   6   6   1       27.62       12.16      3.67 o 
   7   6   1     3150.66     3039.93     31.93 o 
   8   6   1     1945.56     1932.31     23.79 o 
   9   6   1     6409.37     6376.99     57.65 o 
  10   6   1      143.09      131.67     10.85 o 
  11   6   1      456.49      428.93     17.22 o 
  12   6   1       82.54       64.86     13.19 o 
  13   6   1     5243.10     5235.36     98.16 o 
  14   6   1       50.96       18.38     18.57 o 
  15   6   1      812.17      836.59     45.63 o 
  16   6   1       40.20       -2.39     22.77 o 
  17   6   1      341.55      401.62     47.52 o 
  18   6   1       16.44       17.48     28.53 o 
   1   7   1       79.08       72.80      4.48 o 
   2   7   1      908.08      919.78     14.19 o 
   3   7   1     2403.42     2570.52     24.29 o 
   4   7   1     1013.50     1089.67     14.90 o 
   5   7   1      316.88      283.94     10.27 o 
   6   7   1      501.41      478.97     12.97 o 
   7   7   1     3420.68     3481.42     38.22 o 
   8   7   1      202.89      209.51      9.20 o 
   9   7   1      362.19      371.45     11.50 o 
  10   7   1      111.94      109.94     10.13 o 
  11   7   1     1537.40     1514.53     29.04 o 
  12   7   1      100.20       92.94     14.93 o 
  13   7   1       67.18       43.72     22.36 o 
  14   7   1       84.04      108.08     38.58 o 
  15   7   1        4.27       38.68     25.47 o 
  16   7   1       19.75       -3.05     24.24 o 
  17   7   1        9.49       14.81     27.45 o 
  18   7   1      134.35      167.59     49.74 o 
   0   8   1      255.11      275.96     23.64 o 
   1   8   1      360.48      321.61      8.26 o 
   2   8   1     1429.91     1603.04     18.25 o 
   3   8   1     4152.64     4191.84     35.38 o 
   4   8   1       49.48       46.43      5.34 o 
   5   8   1     3097.20     2927.38     30.80 o 
   6   8   1       20.02       16.23      4.97 o 
   7   8   1     1474.82     1473.52     25.08 o 
   8   8   1       49.07       38.97      7.29 o 
   9   8   1       11.26       18.98      6.51 o 
  10   8   1      132.57      137.10     11.77 o 
  11   8   1      524.21      568.56     24.83 o 
  12   8   1      589.07      539.89     31.19 o 
  13   8   1     3472.99     3483.30    129.31 o 
  14   8   1      280.04      326.69     47.80 o 
  15   8   1      314.26      349.32     51.96 o 
  16   8   1        0.89        0.21     29.56 o 
  17   8   1      321.39      259.99     52.59 o 
   1   9   1     3302.90     3101.78     30.70 o 
   2   9   1        9.29        7.51      4.12 o 
   3   9   1    11476.51    11348.75     86.70 o 
   4   9   1       13.57       14.78      4.62 o 
   5   9   1     7012.66     6918.84     62.07 o 
   6   9   1      111.79      105.91      7.96 o 
   7   9   1     1645.16     1704.14     28.16 o 
   8   9   1      926.19      949.25     22.49 o 
   9   9   1       87.08       84.74      9.21 o 
  10   9   1      228.16      235.40     18.68 o 
  11   9   1        0.30       -9.44     10.74 o 
  12   9   1       61.92       56.72     18.92 o 
  13   9   1     1176.61     1216.43     55.19 o 
  14   9   1       67.15       61.93     48.77 o 
  15   9   1      383.39      403.97    101.97 o 
  16   9   1       27.40      -22.55     36.37 o 
  17   9   1      617.95      494.62    110.63 o 
   0  10   1       67.47       52.81      7.72 o 
   1  10   1     3685.89     3873.46     44.85 o 
   2  10   1      827.43      837.26     16.82 o 
   3  10   1      300.67      274.29      9.93 o 
   4  10   1      173.04      144.40      8.97 o 
   5  10   1       10.80       23.07      6.07 o 
   6  10   1       88.28       79.15      8.55 o 
   7  10   1      910.07      919.49     28.09 o 
   8  10   1      917.87      944.44     23.36 o 
   9  10   1     1826.25     1697.45     39.01 o 
  10  10   1     1377.44     1353.17     36.29 o 
  11  10   1      804.10      911.92     43.75 o 
  12  10   1        0.01        4.00     15.66 o 
  13  10   1      727.46      770.71     44.96 o 
  14  10   1        6.23       -0.42     16.90 o 
  15  10   1       41.60       64.32     35.19 o 
  16  10   1        0.11       -2.63     32.25 o 
  17  10   1      130.11       20.57     37.83 o 
   1  11   1      114.28       94.72     10.70 o 
   2  11   1      387.97      363.66     15.11 o 
   3  11   1      388.15      396.91     14.75 o 
   4  11   1       40.84       53.06      8.31 o 
   5  11   1      618.90      643.73     17.90 o 
   6  11   1      145.02      143.03     11.12 o 
   7  11   1      297.96      310.46     14.53 o 
   8  11   1       54.05       57.72     10.58 o 
   9  11   1       80.31       64.50     12.47 o 
  10  11   1     1112.57     1133.37     41.92 o 
  11  11   1        2.53        6.34     16.96 o 
  12  11   1        0.37       -6.50     16.33 o 
  13  11   1       46.89       71.38     22.82 o 
  14  11   1        0.40        7.65     20.27 o 
  15  11   1       21.25       12.91     33.16 o 
  16  11   1        1.86       36.74     35.99 o 
   0  12   1      137.64      181.05     19.61 o 
   1  12   1      145.07      174.56     14.89 o 
   2  12   1       22.92       28.90      8.46 o 
   3  12   1     3053.56     3180.84     47.50 o 
   4  12   1       87.84       82.26      9.60 o 
   5  12   1      957.27      886.70     22.93 o 
   6  12   1        9.67        8.79      9.82 o 
   7  12   1     4987.35     5142.69     66.00 o 
   8  12   1       18.39       29.76     10.29 o 
   9  12   1     3779.04     3887.95     60.88 o 
  10  12   1        1.43        0.19     10.52 o 
  11  12   1     2261.80     2280.21    104.72 o 
  12  12   1        9.06       11.85     18.41 o 
  13  12   1      472.73      466.64     39.61 o 
  14  12   1       18.86        7.05     21.50 o 
  15  12   1        7.93       22.19     27.87 o 
   1  13   1     1573.06     1489.64     32.29 o 
   2  13   1       26.08       22.75      9.50 o 
   3  13   1     2691.80     2656.90     44.16 o 
   4  13   1       10.35       11.03      8.46 o 
   5  13   1      748.93      720.39     26.16 o 
   6  13   1      274.51      272.80     18.78 o 
   7  13   1      689.63      664.51     26.84 o 
   8  13   1       44.88       25.52     12.34 o 
   9  13   1      130.03      148.20     28.89 o 
  10  13   1       31.72       25.54     11.98 o 
  11  13   1       88.54       37.74     31.33 o 
  12  13   1        0.66      -18.00     20.51 o 
  13  13   1       19.46       -3.87     24.17 o 
  14  13   1        0.04        4.71     23.83 o 
  15  13   1       53.14       67.37     30.45 o 
   0  14   1        3.44       41.06     16.35 o 
   1  14   1      127.52      124.22     12.84 o 
   2  14   1       82.68       55.96     11.14 o 
   3  14   1      515.47      485.54     22.79 o 
   4  14   1        0.02       -3.50      9.63 o 
   5  14   1     1502.09     1536.26     38.95 o 
   6  14   1        8.99       -6.09      9.71 o 
   7  14   1       35.15       33.56     12.92 o 
   8  14   1        1.28      -10.05     12.76 o 
   9  14   1      852.84      858.95     38.58 o 
  10  14   1        3.02       -3.83     13.89 o 
  11  14   1      157.73      157.51     76.05 o 
  12  14   1        0.52       21.37     27.98 o 
  13  14   1       14.23       -0.68     29.75 o 
  14  14   1       20.75       29.31     30.29 o 
   1  15   1      960.14     1001.76     41.16 o 
   2  15   1       74.49       84.91     18.14 o 
   3  15   1      255.21      232.87     20.21 o 
   4  15   1      197.77      201.60     19.18 o 
   5  15   1      798.02      859.42     34.28 o 
   6  15   1       15.87       14.30     14.41 o 
   7  15   1      208.26      211.39     23.03 o 
   8  15   1        1.50        2.41     14.39 o 
   9  15   1       20.89       24.82     16.63 o 
  10  15   1       31.27       31.89     17.38 o 
  11  15   1       56.68       70.62     33.60 o 
  12  15   1       13.65       16.62     30.58 o 
  13  15   1        4.00       10.83     36.45 o 
   0  16   1        2.04       -5.22     13.36 o 
   1  16   1       14.58       13.81     12.14 o 
   2  16   1      201.09      201.44     18.24 o 
   3  16   1      273.09      274.47     22.76 o 
   4  16   1        0.95        7.57     13.02 o 
   5  16   1      563.99      574.17     33.43 o 
   6  16   1       19.58       12.48     14.82 o 
   7  16   1      252.60      270.35     26.59 o 
   8  16   1       58.82       22.40     16.40 o 
   9  16   1     1671.77     1769.09     81.66 o 
  10  16   1       56.80       26.89     18.15 o 
  11  16   1     1177.26     1218.38     88.74 o 
  12  16   1       81.80      141.44     42.18 o 
   1  17   1     1231.22     1251.71     38.05 o 
   2  17   1      139.53      140.77     17.00 o 
   3  17   1      467.59      536.35     30.82 o 
   4  17   1       28.00       13.40     17.06 o 
   5  17   1      681.26      664.30     36.65 o 
   6  17   1       43.44       58.90     20.19 o 
   7  17   1      199.01      217.62     26.54 o 
   8  17   1        6.27        7.58     17.50 o 
   9  17   1       18.39       46.14     20.02 o 
  10  17   1        3.26       35.61     24.65 o 
  11  17   1      177.62      118.59     51.75 o 
   0  18   1        3.24        6.65     13.37 o 
   1  18   1       20.44       19.27     11.21 o 
   2  18   1        5.68        7.44     12.06 o 
   3  18   1        0.17       -3.27     12.26 o 
   4  18   1        2.73       20.15     14.12 o 
   5  18   1        5.72        9.43     15.79 o 
   6  18   1       42.44       40.01     18.81 o 
   7  18   1       86.27       98.73     21.77 o 
   8  18   1        0.15        0.56     30.17 o 
   9  18   1        0.79        4.77     27.93 o 
  10  18   1        0.10       -7.92     31.90 o 
   1  19   1       17.48       25.97     12.81 o 
   2  19   1       10.00        3.28     13.71 o 
   3  19   1        4.35       12.57     14.40 o 
   4  19   1        0.02        1.60     15.28 o 
   5  19   1      453.05      560.40     50.38 o 
   6  19   1       82.42      156.60     35.02 o 
   7  19   1       63.60       89.52     42.83 o 
   8  19   1        6.32       -4.99     29.61 o 
   0  20   1       10.43       19.10     18.01 o 
   1  20   1       25.39       42.20     13.34 o 
   2  20   1       16.02      -10.53     20.69 o 
   3  20   1      601.13      768.02     53.41 o 
   4  20   1        3.59      -18.58     20.72 o 
   5  20   1      395.44      416.24     56.90 o 
   6  20   1        0.32        7.48     24.06 o 
   1  21   1        9.10       27.81     23.80 o 
   2  21   1        0.03        8.41     23.20 o 
   0   0   2   228319.80   169914.81   4136.77 o 
   1   0   2      563.52      590.69     21.81 o 
   2   0   2    11684.21    12412.97    113.25 o 
   3   0   2    20562.80    21868.86    197.14 o 
   4   0   2    14251.86    14370.26    133.78 o 
   5   0   2    11266.79    11560.04    111.53 o 
   6   0   2      495.25      409.65     12.62 o 
   7   0   2      470.49      412.86     13.07 o 
   8   0   2     5532.95     5721.18     75.74 o 
   9   0   2        1.13       -3.54      7.14 o 
  10   0   2     2547.63     2388.44     50.01 o 
  11   0   2     2574.29     2612.94     65.93 o 
  12   0   2     2062.31     2023.77     56.62 o 
  13   0   2       42.83       28.29     15.18 o 
  14   0   2     1078.41     1075.36     84.89 o 
  15   0   2        3.51       19.47     32.97 o 
  16   0   2     1485.28     1603.57     88.01 o 
  17   0   2      109.36      130.33     40.84 o 
  18   0   2     3496.53     3810.70    148.59 o 
  19   0   2       44.59       90.69     57.70 o 
   1   1   2     2362.26     2332.82     23.28 o 
   2   1   2      103.27      102.36      3.15 o 
   3   1   2    15134.39    15609.86    100.97 o 
   4   1   2      530.65      585.73      9.06 o 
   5   1   2        4.25        2.07      2.74 o 
   6   1   2      713.21      960.18     15.99 o 
   7   1   2     6252.17     7168.71     64.66 o 
   8   1   2      983.72      995.36     26.22 o 
   9   1   2      578.70      512.74     17.94 o 
  10   1   2     4224.76     4077.67     55.83 o 
  11   1   2       13.57        1.03      7.38 o 
  12   1   2      331.93      334.77     18.49 o 
  13   1   2       25.15       22.30     10.55 o 
  14   1   2      846.89      897.01     38.89 o 
  15   1   2      573.21      587.12     58.16 o 
  16   1   2      847.28      943.05     50.41 o 
  17   1   2       27.65       38.90     23.43 o 
  18   1   2      383.35      428.73     42.95 o 
  19   1   2       20.56       16.47     28.02 o 
   0   2   2     3414.84     3452.50     32.20 o 
   1   2   2     2816.27     3073.23     23.23 o 
   2   2   2      281.39      302.26      5.25 o 
   3   2   2      335.95      299.35      8.07 o 
   4   2   2      668.79      688.58      9.58 o 
   5   2   2      483.43      406.24     11.09 o 
   6   2   2     1322.75     1537.14     19.45 o 
   7   2   2    10556.30    11084.61     84.98 o 
   8   2   2        8.86       -3.45      4.24 o 
   9   2   2     1052.54     1080.85     29.69 o 
  10   2   2     1840.10     1804.09     32.04 o 
  11   2   2     4558.16     4270.36     76.23 o 
  12   2   2     2959.63     2843.32     52.55 o 
  13   2   2      365.06      352.71     21.91 o 
  14   2   2       13.42       -5.17     11.02 o 
  15   2   2      582.00      517.61     38.63 o 
  16   2   2        5.77        8.22     19.52 o 
  17   2   2      164.48      166.53     30.01 o 
  18   2   2      387.09      396.58     54.02 o 
  19   2   2       39.10       32.48     27.76 o 
   1   3   2     1299.45     1231.12     13.19 o 
   2   3   2    50316.26    51089.75    290.36 o 
   3   3   2     7237.18     7632.92     50.32 o 
   4   3   2    14453.38    14205.70     91.91 o 
   5   3   2      135.61      129.54      4.71 o 
   6   3   2    12312.48    11817.97     81.27 o 
   7   3   2     1856.70     2105.51     24.42 o 
   8   3   2    15077.08    15256.87    118.78 o 
   9   3   2     2189.48     2255.90     34.83 o 
  10   3   2     4367.03     4497.47     56.33 o 
  11   3   2     5148.79     4953.76     67.08 o 
  12   3   2     3379.88     3355.69     54.23 o 
  13   3   2      397.56      396.53     24.69 o 
  14   3   2      878.17      927.33     39.91 o 
  15   3   2        0.04       -9.52     17.74 o 
  16   3   2      282.54      220.47     30.59 o 
  17   3   2       85.75      104.11     27.36 o 
  18   3   2       61.41       38.78     24.63 o 
  19   3   2       98.72      196.09     35.65 o 
   0   4   2    81701.72    81044.81    772.33 o 
   1   4   2    90787.59    92108.49    646.44 o 
   2   4   2      109.36       58.69      3.50 o 
   3   4   2    13812.52    13690.07     81.20 o 
   4   4   2     5035.13     4921.24     36.45 o 
   5   4   2     7457.51     7606.67     53.65 o 
   6   4   2    15898.87    16030.61     97.10 o 
   7   4   2     3029.09     2965.89     27.20 o 
   8   4   2     2429.93     2372.09     24.62 o 
   9   4   2      707.56      715.40     17.15 o 
  10   4   2      490.99      480.08     17.76 o 
  11   4   2      450.64      438.42     26.06 o 
  12   4   2      290.35      277.32     17.51 o 
  13   4   2      334.74      327.57     23.24 o 
  14   4   2      215.09      213.77     26.52 o 
  15   4   2      140.79      131.16     29.45 o 
  16   4   2      587.99      581.10     42.21 o 
  17   4   2      170.48      178.73     30.26 o 
  18   4   2     1124.53     1297.04     74.63 o 
   1   5   2    45559.46    46944.26    319.56 o 
   2   5   2     2153.81     2303.93     28.53 o 
   3   5   2     1228.35     1265.47     14.12 o 
   4   5   2     1770.57     1777.60     17.11 o 
   5   5   2     2889.73     3002.19     27.72 o 
   6   5   2     7975.74     7977.92     57.86 o 
   7   5   2        0.30        1.28      3.24 o 
   8   5   2       93.14       59.49      5.61 o 
   9   5   2       19.81       17.24      5.53 o 
  10   5   2     1733.80     1775.08     28.49 o 
  11   5   2     1872.07     1863.14     31.41 o 
  12   5   2      189.26      211.17     18.42 o 
  13   5   2      327.47      323.17     25.52 o 
  14   5   2      153.94      129.17     21.10 o 
  15   5   2      601.55      563.84     66.65 o 
  16   5   2        1.99       19.00     23.39 o 
  17   5   2       72.40       67.08     30.31 o 
  18   5   2       10.99       24.85     30.67 o 
   0   6   2       30.78       19.56      7.19 o 
   1   6   2     2095.91     2235.70     22.31 o 
   2   6   2    19137.80    18982.57    126.86 o 
   3   6   2      233.89      272.44      7.68 o 
   4   6   2     4011.91     3822.21     30.63 o 
   5   6   2      244.78      184.86      6.76 o 
   6   6   2     4220.23     4228.01     36.98 o 
   7   6   2     2328.61     2380.15     25.48 o 
   8   6   2        0.91        5.34      4.10 o 
   9   6   2     1788.14     1781.09     24.78 o 
  10   6   2        1.14        0.37      5.98 o 
  11   6   2      182.34      188.57     14.00 o 
  12   6   2     1190.44     1165.76     39.97 o 
  13   6   2      322.35      375.75     30.77 o 
  14   6   2     1040.17     1076.42     55.80 o 
  15   6   2      248.38      182.49     34.37 o 
  16   6   2      201.83      240.04     36.63 o 
  17   6   2      432.10      434.46     48.61 o 
  18   6   2       78.45       12.22     39.54 o 
   1   7   2     8806.64     9115.98     68.72 o 
   2   7   2     1042.07     1135.75     15.49 o 
   3   7   2     6261.04     6117.51     47.79 o 
   4   7   2     5528.03     5871.24     46.79 o 
   5   7   2     1782.70     1838.19     22.08 o 
   6   7   2     1722.31     1777.62     23.24 o 
   7   7   2      767.80      816.85     17.73 o 
   8   7   2      823.22      809.93     16.09 o 
   9   7   2     1134.51     1101.59     18.34 o 
  10   7   2     3552.95     3465.15     57.18 o 
  11   7   2     1301.68     1305.79     34.91 o 
  12   7   2     5039.87     5138.83     91.93 o 
  13   7   2      357.39      353.69     27.25 o 
  14   7   2     1364.82     1392.75     62.95 o 
  15   7   2      170.39      167.26     32.41 o 
  16   7   2     1198.51     1145.28     64.00 o 
  17   7   2      160.55      105.08     33.41 o 
  18   7   2      585.43      511.66     71.49 o 
   0   8   2    20196.78    19693.68    272.60 o 
   1   8   2      182.65      232.36      7.60 o 
   2   8   2    13380.92    12924.89     92.57 o 
   3   8   2       54.59       64.92      5.79 o 
   4   8   2    18815.42    19402.83    132.76 o 
   5   8   2     1753.00     1719.63     23.72 o 
   6   8   2     1309.53     1229.04     21.05 o 
   7   8   2      192.39      187.88     10.36 o 
   8   8   2        5.15        3.31      4.66 o 
   9   8   2     2582.07     2633.17     33.76 o 
  10   8   2       22.49        2.40      7.03 o 
  11   8   2      267.83      235.35     26.11 o 
  12   8   2     1145.69     1058.12     45.05 o 
  13   8   2        4.82       22.41     17.81 o 
  14   8   2      541.99      559.01     57.15 o 
  15   8   2       16.14       22.90     25.76 o 
  16   8   2      267.27      206.72     36.07 o 
  17   8   2      359.90      416.24     60.25 o 
   1   9   2      148.15      111.50      7.67 o 
   2   9   2     3094.39     3100.43     44.43 o 
   3   9   2     3701.11     3914.73     47.62 o 
   4   9   2     2325.43     2346.19     28.81 o 
   5   9   2      205.58      205.62      9.52 o 
   6   9   2      137.48      126.49      8.78 o 
   7   9   2      105.17      106.03      8.70 o 
   8   9   2       32.16       29.44      6.56 o 
   9   9   2       13.54       13.13      6.58 o 
  10   9   2       68.61       55.39     15.29 o 
  11   9   2      386.37      409.34     28.41 o 
  12   9   2       11.48        4.73     16.12 o 
  13   9   2      317.42      337.47     33.11 o 
  14   9   2      136.99      159.21     31.47 o 
  15   9   2       19.91       16.34     35.77 o 
  16   9   2       45.30       57.88     35.86 o 
  17   9   2        4.45       -6.80     45.88 o 
   0  10   2      586.35      485.34     22.76 o 
   1  10   2      299.42      314.56     11.07 o 
   2  10   2      404.63      348.86     11.23 o 
   3  10   2      602.18      595.62     14.73 o 
   4  10   2     1021.59      972.31     18.20 o 
   5  10   2      504.72      454.12     13.50 o 
   6  10   2      820.31      807.59     17.73 o 
   7  10   2     2380.28     2420.83     37.73 o 
   8  10   2        2.25       11.39      7.26 o 
   9  10   2       92.53       55.75     17.69 o 
  10  10   2     1431.99     1422.51     37.76 o 
  11  10   2      117.11       98.65     22.54 o 
  12  10   2      109.93       82.80     20.37 o 
  13  10   2       93.19       87.78     22.97 o 
  14  10   2        6.45        9.73     23.48 o 
  15  10   2      123.61       87.89     37.36 o 
  16  10   2       21.67       11.17     36.12 o 
   1  11   2      697.55      700.02     20.49 o 
   2  11   2      828.94      873.38     20.73 o 
   3  11   2       74.73       68.57      8.06 o 
   4  11   2     2399.66     2346.98     33.54 o 
   5  11   2      735.30      716.07     18.64 o 
   6  11   2     4560.92     4500.80     53.22 o 
   7  11   2      381.88      353.41     15.22 o 
   8  11   2     6768.31     6950.53     93.70 o 
   9  11   2        6.02        8.33      8.49 o 
  10  11   2     2283.20     2528.91     58.73 o 
  11  11   2      211.60      270.14     44.01 o 
  12  11   2     1785.20     1811.85     62.02 o 
  13  11   2       84.11       85.04     23.04 o 
  14  11   2      400.06      387.01     36.95 o 
  15  11   2        0.52       18.43     25.43 o 
  16  11   2        8.36       -2.75     32.47 o 
   0  12   2      208.43      229.46     24.59 o 
   1  12   2       35.45       32.77      8.04 o 
   2  12   2      117.16       97.50     10.31 o 
   3  12   2      165.20      183.40     11.80 o 
   4  12   2      731.61      673.40     20.03 o 
   5  12   2     1436.19     1481.01     33.07 o 
   6  12   2      348.16      349.26     17.91 o 
   7  12   2      863.89      846.19     40.06 o 
   8  12   2        0.67       10.88      9.57 o 
   9  12   2     1931.54     1971.63     44.25 o 
  10  12   2      331.12      368.84     27.38 o 
  11  12   2      345.83      347.95     32.47 o 
  12  12   2      313.75      312.10     48.96 o 
  13  12   2      172.44      151.68     33.85 o 
  14  12   2      100.78       92.77     25.46 o 
  15  12   2       33.68       53.88     30.70 o 
   1  13   2      619.12      601.58     22.59 o 
   2  13   2      236.37      256.52     20.86 o 
   3  13   2      155.43      166.71     13.38 o 
   4  13   2      107.66      112.41     12.82 o 
   5  13   2       39.23       34.31     11.15 o 
   6  13   2       83.65       68.61     11.46 o 
   7  13   2      138.01      144.21     15.66 o 
   8  13   2       91.28       94.03     14.87 o 
   9  13   2      248.38      264.50     29.73 o 
  10  13   2      492.24      517.99     30.52 o 
  11  13   2      230.34      274.15     37.18 o 
  12  13   2       14.85       30.02     22.71 o 
  13  13   2      177.67      177.20     50.44 o 
  14  13   2      166.95      170.52     34.74 o 
  15  13   2       30.05       88.57     29.63 o 
   0  14   2     5455.47     5474.17     89.69 o 
   1  14   2     1225.69     1230.95     31.11 o 
   2  14   2     1901.40     1914.37     57.59 o 
   3  14   2      828.25      844.37     28.59 o 
   4  14   2     2185.92     2191.20     46.49 o 
   5  14   2      421.52      376.99     24.12 o 
   6  14   2      211.94      200.86     21.60 o 
   7  14   2       54.71       53.41     15.37 o 
   8  14   2       38.70        1.84     13.67 o 
   9  14   2      383.69      331.05     27.23 o 
  10  14   2        6.16       28.83     14.57 o 
  11  14   2       50.59       25.79     28.47 o 
  12  14   2      293.92      293.08     80.89 o 
  13  14   2       29.16       61.34     34.18 o 
  14  14   2       38.15       64.05     35.60 o 
   1  15   2      397.85      459.47     33.21 o 
   2  15   2        1.05       -0.70     11.87 o 
   3  15   2      448.41      459.11     23.68 o 
   4  15   2      206.47      193.86     19.32 o 
   5  15   2      221.35      218.61     22.33 o 
   6  15   2      161.06      146.83     29.97 o 
   7  15   2       39.48       27.51     14.91 o 
   8  15   2      484.42      406.28     38.89 o 
   9  15   2       91.52       70.94     18.30 o 
  10  15   2      747.78      677.35     65.27 o 
  11  15   2      153.43      177.31     52.68 o 
  12  15   2      285.71      280.07     49.69 o 
  13  15   2        3.66       53.25     33.81 o 
   0  16   2        8.05       -1.64     13.35 o 
   1  16   2        7.55       15.42     10.97 o 
   2  16   2      381.50      360.80     22.39 o 
   3  16   2      181.73      127.22     19.84 o 
   4  16   2      180.55      158.81     19.18 o 
   5  16   2        1.12      -24.56     12.28 o 
   6  16   2       93.03       79.61     18.68 o 
   7  16   2      589.30      634.47     36.24 o 
   8  16   2       41.25       47.59     17.80 o 
   9  16   2       33.63       25.22     18.25 o 
  10  16   2        8.34       12.33     21.68 o 
  11  16   2        9.83       12.43     32.26 o 
  12  16   2       48.34       29.56     32.57 o 
   1  17   2        0.50       16.16     11.60 o 
   2  17   2      208.63      156.45     18.06 o 
   3  17   2       34.79        6.74     12.61 o 
   4  17   2      188.51      220.62     22.29 o 
   5  17   2        7.79       17.60     14.54 o 
   6  17   2      251.77      217.76     25.82 o 
   7  17   2       64.80       63.65     19.20 o 
   8  17   2     1274.37     1412.44     53.54 o 
   9  17   2       35.11       45.98     19.69 o 
  10  17   2      847.30      901.89     79.03 o 
  11  17   2       12.55       -8.57     51.49 o 
   0  18   2      341.66      287.50     30.90 o 
   1  18   2        0.35       -5.15     10.28 o 
   2  18   2       91.36      106.56     17.59 o 
   3  18   2       25.98        4.50     13.12 o 
   4  18   2      308.46      359.23     44.91 o 
   5  18   2      170.23      160.77     22.11 o 
   6  18   2      987.61      967.82     41.84 o 
   7  18   2       11.06       25.36     18.17 o 
   8  18   2        4.02       30.89     41.81 o 
   9  18   2       20.71       64.16     54.64 o 
  10  18   2       74.19       47.85     35.57 o 
   1  19   2       21.53       15.34     12.46 o 
   2  19   2      200.96      212.44     22.17 o 
   3  19   2       24.19       -4.51     14.02 o 
   4  19   2      311.33      263.79     37.43 o 
   5  19   2        1.17       30.07     26.32 o 
   6  19   2      488.77      448.90     49.69 o 
   7  19   2       79.78      106.23     31.45 o 
   8  19   2      163.05      218.89     48.49 o 
   0  20   2       81.31       77.54     21.05 o 
   1  20   2        1.20      -17.21     14.43 o 
   2  20   2       55.07       20.16     28.06 o 
   3  20   2       52.28       65.32     25.11 o 
   4  20   2        0.93       19.25     23.39 o 
   5  20   2        0.53       -1.06     21.41 o 
   6  20   2      104.59       81.35     33.85 o 
   1  21   2       74.48       66.98     25.96 o 
   1   1   3    22415.86    22755.85    151.10 o 
   2   1   3    26265.63    26620.71    199.21 o 
   3   1   3     5134.95     5154.31     38.91 o 
   4   1   3     3233.55     3355.44     29.63 o 
   5   1   3     1454.43     1354.17     16.58 o 
   6   1   3     1819.22     1969.33     23.46 o 
   7   1   3      930.32      962.91     17.09 o 
   8   1   3      422.46      403.96     11.89 o 
   9   1   3      250.04      268.12      9.79 o 
  10   1   3      721.11      690.31     18.74 o 
  11   1   3      340.26      318.27     15.69 o 
  12   1   3     1254.62     1346.10     34.11 o 
  13   1   3      552.14      537.22     28.25 o 
  14   1   3      713.63      703.08     40.78 o 
  15   1   3      972.62     1109.02     51.09 o 
  16   1   3       55.74       68.85     23.98 o 
  17   1   3      430.25      467.64     41.81 o 
  18   1   3       23.01       15.81     24.92 o 
  19   1   3      835.70      884.46     67.01 o 
   0   2   3       70.94       34.43      3.79 o 
   1   2   3    16699.97    17560.92    105.47 o 
   2   2   3      908.59      883.26     17.08 o 
   3   2   3      157.59      155.10      6.12 o 
   4   2   3     1623.73     1557.74     16.72 o 
   5   2   3    14530.48    14328.39    101.05 o 
   6   2   3     2251.66     2823.35     29.95 o 
   7   2   3     3231.02     2527.71     29.29 o 
   8   2   3      583.83      588.68     15.33 o 
   9   2   3    13945.86    13376.72    124.72 o 
  10   2   3       30.68        7.10      6.83 o 
  11   2   3      866.18      924.23     24.02 o 
  12   2   3     4153.37     3782.93     58.12 o 
  13   2   3     2329.54     2332.80     53.00 o 
  14   2   3      329.31      276.12     25.28 o 
  15   2   3     2255.84     2183.78     69.56 o 
  16   2   3      204.38      238.03     31.26 o 
  17   2   3       77.49      118.71     27.44 o 
  18   2   3       40.00        4.81     23.49 o 
  19   2   3       63.98       91.17     35.19 o 
   1   3   3      716.30      618.22      8.10 o 
   2   3   3    15055.14    15856.05     97.45 o 
   3   3   3       16.60       48.95      3.82 o 
   4   3   3     1787.11     1883.09     16.83 o 
   5   3   3     3428.20     3580.50     29.17 o 
   6   3   3     1659.41     1850.17     20.60 o 
   7   3   3     1848.24     1841.05     21.03 o 
   8   3   3       25.29       23.46      5.49 o 
   9   3   3      142.47      145.93     10.38 o 
  10   3   3     1139.13     1139.75     36.30 o 
  11   3   3     2293.27     2179.61     47.62 o 
  12   3   3     1222.31     1057.86     31.59 o 
  13   3   3       14.53       11.59     11.45 o 
  14   3   3        5.94        6.75     13.83 o 
  15   3   3      163.43      124.12     24.28 o 
  16   3   3        1.36       17.14     20.81 o 
  17   3   3      127.75      123.95     28.47 o 
  18   3   3      142.91      148.99     37.64 o 
   0   4   3     7733.69     8224.21     86.84 o 
   1   4   3    36530.43    37920.20    259.60 o 
   2   4   3      609.09      675.91     10.31 o 
   3   4   3     1851.76     1804.47     16.55 o 
   4   4   3     1473.23     1631.86     17.18 o 
   5   4   3     6053.49     6306.77     44.30 o 
   6   4   3      920.01      970.21     12.76 o 
   7   4   3     3270.58     3127.34     31.78 o 
   8   4   3      867.99      860.51     14.37 o 
   9   4   3     2277.04     2277.72     31.41 o 
  10   4   3       36.00       35.76      7.42 o 
  11   4   3      783.82      728.74     21.93 o 
  12   4   3        0.65       -6.71     10.14 o 
  13   4   3      343.13      351.33     24.01 o 
  14   4   3      127.91      106.74     22.99 o 
  15   4   3       56.81       45.44     20.62 o 
  16   4   3       53.52       36.81     25.73 o 
  17   4   3       44.20       13.19     25.94 o 
  18   4   3      257.35      255.02     43.54 o 
   1   5   3    20524.11    20311.23    144.24 o 
   2   5   3     3877.56     4093.63     34.98 o 
   3   5   3    16366.06    16183.08     99.16 o 
   4   5   3      247.27      236.90      6.17 o 
   5   5   3    15207.53    15538.71    103.43 o 
   6   5   3     1337.40     1402.67     17.16 o 
   7   5   3     3977.89     4002.02     34.28 o 
   8   5   3      913.91      931.61     16.26 o 
   9   5   3      151.23      135.39      8.94 o 
  10   5   3     1296.67     1321.36     24.43 o 
  11   5   3        1.05        4.24      7.40 o 
  12   5   3     1428.95     1315.21     38.61 o 
  13   5   3     1772.13     1711.72     46.29 o 
  14   5   3       38.94        1.16     19.99 o 
  15   5   3      638.11      718.44     95.07 o 
  16   5   3        0.89       -0.92     23.76 o 
  17   5   3      467.26      682.15     55.27 o 
  18   5   3       12.30        5.71     29.79 o 
   0   6   3     1957.61     2263.91     30.78 o 
   1   6   3     4955.70     5149.23     42.11 o 
   2   6   3     1050.46     1186.98     15.86 o 
   3   6   3     2903.14     2794.44     24.71 o 
   4   6   3      230.38      176.46      5.87 o 
   5   6   3     6708.39     6843.05     50.76 o 
   6   6   3     2913.41     2876.78     30.93 o 
   7   6   3     4604.69     4648.24     45.54 o 
   8   6   3      984.26      944.35     15.73 o 
   9   6   3     3465.12     3432.25     37.16 o 
  10   6   3      123.20      127.13     10.17 o 
  11   6   3     1674.41     1633.54     38.28 o 
  12   6   3        7.14        0.76     10.03 o 
  13   6   3     4131.35     4049.19     91.39 o 
  14   6   3       86.95       77.29     27.91 o 
  15   6   3     1485.92     1444.17     81.40 o 
  16   6   3        1.06       21.37     25.74 o 
  17   6   3      108.69      112.42     33.92 o 
  18   6   3       16.22       26.90     30.41 o 
   1   7   3     4387.47     4501.98     37.55 o 
   2   7   3      582.74      593.32     11.18 o 
   3   7   3        0.62        6.18      3.24 o 
   4   7   3     2085.31     2249.47     23.11 o 
   5   7   3        5.10       -0.08      3.39 o 
   6   7   3      330.83      302.03      9.78 o 
   7   7   3       71.02       74.65      6.26 o 
   8   7   3      800.63      812.59     19.37 o 
   9   7   3      764.46      770.48     18.65 o 
  10   7   3     1293.22     1267.41     29.39 o 
  11   7   3      484.01      478.14     31.60 o 
  12   7   3       14.18        2.88     11.14 o 
  13   7   3      112.44      145.41     28.10 o 
  14   7   3      266.26      222.47     33.43 o 
  15   7   3       13.82       -3.70     21.37 o 
  16   7   3       20.92       11.21     25.02 o 
  17   7   3      145.18      168.45     36.50 o 
  18   7   3       59.14       84.64     34.82 o 
   0   8   3     1763.12     1593.63     29.82 o 
   1   8   3     2076.29     2284.60     23.86 o 
   2   8   3     6384.65     6649.49     53.61 o 
   3   8   3     2434.34     2506.75     28.14 o 
   4   8   3        2.97        3.50      3.99 o 
   5   8   3     4805.98     4821.23     46.29 o 
   6   8   3     1390.26     1382.42     21.04 o 
   7   8   3     1179.26     1159.27     23.73 o 
   8   8   3       79.28       66.96      7.43 o 
   9   8   3     1125.93     1170.71     21.47 o 
  10   8   3        3.26       -5.01      8.05 o 
  11   8   3      181.89      221.98     19.76 o 
  12   8   3      579.24      557.18     26.38 o 
  13   8   3     2200.84     2224.82     94.51 o 
  14   8   3      412.95      293.25     36.30 o 
  15   8   3      795.18      797.57     63.16 o 
  16   8   3      168.79       99.66     31.28 o 
  17   8   3        9.31        1.39     34.96 o 
   1   9   3     8350.07     8026.39     66.50 o 
   2   9   3      184.48      204.97      8.81 o 
   3   9   3    13022.66    12997.41    117.07 o 
   4   9   3      417.77      412.24     11.89 o 
   5   9   3     2302.41     2144.80     29.02 o 
   6   9   3       74.94       78.52      7.24 o 
   7   9   3     1251.92     1260.81     22.77 o 
   8   9   3      262.69      296.01     14.73 o 
   9   9   3      319.49      329.01     21.60 o 
  10   9   3      118.46      113.66     14.05 o 
  11   9   3      237.16      233.30     18.88 o 
  12   9   3      201.16      172.31     25.46 o 
  13   9   3      530.57      462.55     41.72 o 
  14   9   3      259.35      289.89     37.09 o 
  15   9   3      409.75      286.60     48.68 o 
  16   9   3      250.75      198.20     46.87 o 
  17   9   3      645.12      754.62    119.64 o 
   0  10   3     2546.15     2667.06     46.27 o 
   1  10   3      274.42      285.87     10.93 o 
   2  10   3      837.62      806.42     17.83 o 
   3  10   3      191.78      210.16      9.96 o 
   4  10   3      617.18      649.74     15.12 o 
   5  10   3      692.13      665.79     15.77 o 
   6  10   3      582.19      572.68     19.96 o 
   7  10   3     3471.21     3543.22     52.64 o 
   8  10   3      214.00      223.36     13.86 o 
   9  10   3     1594.67     1611.43     38.88 o 
  10  10   3     1456.30     1508.92     42.54 o 
  11  10   3     1378.25     1397.83     49.97 o 
  12  10   3       47.09       42.53     19.59 o 
  13  10   3     1144.67     1224.51     56.88 o 
  14  10   3        5.81      -11.00     22.21 o 
  15  10   3       28.25       30.56     34.64 o 
  16  10   3       14.54        7.78     33.11 o 
   1  11   3      324.67      357.85     13.12 o 
   2  11   3       13.41       28.90      7.33 o 
   3  11   3      140.30      123.56      9.93 o 
   4  11   3       52.62       49.17     10.66 o 
   5  11   3      679.12      664.90     19.68 o 
   6  11   3     1002.80     1037.20     29.37 o 
   7  11   3       89.18       93.11     13.06 o 
   8  11   3      369.65      317.06     17.97 o 
   9  11   3       34.01       24.49     11.33 o 
  10  11   3      560.51      518.67     29.62 o 
  11  11   3      117.54      137.35     33.83 o 
  12  11   3       37.78       46.14     20.81 o 
  13  11   3       21.17       51.99     20.45 o 
  14  11   3        0.24       -5.09     22.33 o 
  15  11   3        0.22       37.79     26.10 o 
  16  11   3       10.00       31.54     52.26 o 
   0  12   3        2.99       -0.74      7.34 o 
   1  12   3       64.09       62.02      8.91 o 
   2  12   3      310.24      293.35     14.49 o 
   3  12   3       21.87       13.22      7.88 o 
   4  12   3      679.51      705.05     23.03 o 
   5  12   3      830.98      849.78     22.88 o 
   6  12   3       34.37       48.15      9.91 o 
   7  12   3     2939.82     2945.91     54.36 o 
   8  12   3       43.91       58.01     12.37 o 
   9  12   3      621.19      708.56     30.09 o 
  10  12   3      129.13      112.78     22.44 o 
  11  12   3      824.86      862.72     44.81 o 
  12  12   3        9.74       21.12     16.93 o 
  13  12   3      599.23      535.41     41.29 o 
  14  12   3        4.54       12.47     21.49 o 
  15  12   3      300.31      347.66     61.02 o 
   1  13   3     3122.64     3172.86     50.04 o 
   2  13   3       46.57       16.12      9.37 o 
   3  13   3     1849.63     1880.04     43.36 o 
   4  13   3       30.41       19.85      9.23 o 
   5  13   3      174.99      187.11     16.85 o 
   6  13   3      530.59      531.37     24.03 o 
   7  13   3       23.93       34.44     11.55 o 
   8  13   3     2106.00     2144.35     60.41 o 
   9  13   3      301.87      356.87     29.57 o 
  10  13   3      204.92      202.12     26.00 o 
  11  13   3       88.80       94.21     27.04 o 
  12  13   3       32.55       32.09     25.02 o 
  13  13   3      287.27      341.28     42.78 o 
  14  13   3       35.45       39.91     26.43 o 
  15  13   3      119.52      108.08     42.06 o 
   0  14   3      714.27      725.62     38.17 o 
   1  14   3      130.51      136.70     13.01 o 
   2  14   3       26.31        5.31     10.69 o 
   3  14   3      155.17      162.09     15.67 o 
   4  14   3       58.75       26.83     17.44 o 
   5  14   3      430.59      407.66     26.79 o 
   6  14   3      317.34      275.02     23.67 o 
   7  14   3      208.77      167.80     20.90 o 
   8  14   3      346.46      309.91     27.93 o 
   9  14   3       16.62       30.80     15.23 o 
  10  14   3        0.35        9.28     17.18 o 
  11  14   3      118.97       66.40     56.77 o 
  12  14   3       35.35       23.58     25.20 o 
  13  14   3      147.67      102.20     30.87 o 
  14  14   3        9.13       -9.46     24.98 o 
   1  15   3      773.64      799.84     29.05 o 
   2  15   3      119.95      122.37     17.54 o 
   3  15   3      260.05      254.23     19.26 o 
   4  15   3      993.10      945.05     34.85 o 
   5  15   3        9.07       25.40     14.07 o 
   6  15   3       65.68       68.92     16.69 o 
   7  15   3       22.88       19.63     14.61 o 
   8  15   3        4.33       26.11     15.40 o 
   9  15   3      351.50      309.60     30.28 o 
  10  15   3       31.48       47.55     34.58 o 
  11  15   3      120.33       90.58     37.01 o 
  12  15   3        0.63      -11.39     24.14 o 
  13  15   3       39.79       49.89     49.79 o 
   0  16   3      122.76      144.76     22.76 o 
   1  16   3        1.96       17.28     10.54 o 
   2  16   3     1038.02     1101.19     43.44 o 
   3  16   3      117.03      125.49     17.33 o 
   4  16   3       14.11       -0.73     14.33 o 
   5  16   3      361.82      399.73     29.69 o 
   6  16   3      135.28      133.94     21.43 o 
   7  16   3      444.20      496.22     73.42 o 
   8  16   3        1.00       11.68     15.31 o 
   9  16   3      947.07     1075.42     46.91 o 
  10  16   3       58.96       31.27     26.64 o 
  11  16   3      364.31      417.25     59.54 o 
  12  16   3      250.03      343.86    106.04 o 
   1  17   3      642.89      671.38     28.89 o 
   2  17   3      105.37      103.83     16.20 o 
   3  17   3       83.42       93.70     17.28 o 
   4  17   3        0.10        9.52     13.92 o 
   5  17   3      309.09      300.76     25.86 o 
   6  17   3      220.07      166.01     24.53 o 
   7  17   3      426.28      405.52     32.55 o 
   8  17   3       28.44       28.70     17.43 o 
   9  17   3        2.86        8.40     17.41 o 
  10  17   3        0.93       18.02     20.61 o 
  11  17   3        7.67      -24.26     25.42 o 
   0  18   3       24.97       58.18     20.91 o 
   1  18   3        1.78        6.64     12.46 o 
   2  18   3      165.84      157.17     18.78 o 
   3  18   3        3.93        9.73     12.96 o 
   4  18   3       29.15       22.50     16.12 o 
   5  18   3        1.40        0.33     14.93 o 
   6  18   3      100.77      130.34     31.06 o 
   7  18   3       24.21       -5.12     20.70 o 
   8  18   3        4.76       30.69     32.43 o 
   9  18   3        0.11        5.86     32.01 o 
   1  19   3      462.76      515.94     33.14 o 
   2  19   3        3.08       18.71     14.86 o 
   3  19   3       35.15       51.47     16.69 o 
   4  19   3       59.79       29.54     23.15 o 
   5  19   3      207.76      291.12     42.15 o 
   6  19   3      177.20      193.06     52.15 o 
   7  19   3      109.25      138.78     33.48 o 
   8  19   3       34.07       27.23     27.64 o 
   0  20   3       52.88       57.17     22.64 o 
   1  20   3       50.09       62.64     17.93 o 
   2  20   3      104.82       89.62     27.81 o 
   3  20   3      253.16      246.21     36.42 o 
   4  20   3        9.60        4.60     21.75 o 
   5  20   3      162.19      167.86     33.03 o 
   0   0   4    19296.73    19205.98    329.86 o 
   1   0   4      461.63      452.28     10.06 o 
   2   0   4     2060.68     1993.76     25.10 o 
   3   0   4      386.74      462.54      8.89 o 
   4   0   4    10659.20    10175.32    129.01 o 
   5   0   4      233.17      167.74      9.11 o 
   6   0   4    14934.82    15128.17    160.88 o 
   7   0   4      903.84     1010.97     30.76 o 
   8   0   4      104.19       69.27     12.55 o 
   9   0   4       49.72       51.31     12.25 o 
  10   0   4      382.04      420.04     26.78 o 
  11   0   4     3819.57     3745.78     68.78 o 
  12   0   4      498.48      497.69     30.35 o 
  13   0   4     2214.52     2229.46     91.46 o 
  14   0   4       18.88        8.31     22.89 o 
  15   0   4      548.83      502.06     53.89 o 
  16   0   4      875.67      727.43     64.46 o 
  17   0   4      561.83      732.54     69.60 o 
  18   0   4      433.16      464.97     63.90 o 
  19   0   4        0.79       31.44     37.84 o 
   1   1   4    20003.65    20677.08    143.75 o 
   2   1   4     7698.26     7830.20     56.77 o 
   3   1   4    12863.71    13112.41     89.94 o 
   4   1   4     7083.90     7109.02     48.19 o 
   5   1   4     8511.53     8703.91     61.47 o 
   6   1   4      193.94       88.48      5.24 o 
   7   1   4     1413.31     1585.61     21.73 o 
   8   1   4     6074.03     5989.86     60.46 o 
   9   1   4      445.57      433.51     14.19 o 
  10   1   4     7541.63     7543.97     76.55 o 
  11   1   4      101.47      101.13     13.93 o 
  12   1   4       38.79       28.16      9.69 o 
  13   1   4     1558.90     1602.18     43.62 o 
  14   1   4     1219.19     1213.49     58.23 o 
  15   1   4      525.20      561.68     40.18 o 
  16   1   4      178.48      162.12     28.42 o 
  17   1   4        6.97       -0.74     21.04 o 
  18   1   4       41.80       -3.85     24.29 o 
  19   1   4       37.04       40.73     31.37 o 
   0   2   4     6746.02     6939.84     63.32 o 
   1   2   4    11023.82    11302.30     67.45 o 
   2   2   4      242.09      221.87      6.06 o 
   3   2   4    12757.48    13178.34    106.21 o 
   4   2   4      341.75      314.93      6.70 o 
   5   2   4     1757.78     1599.76     17.93 o 
   6   2   4    10489.36    11692.54     85.85 o 
   7   2   4     1932.51     1878.00     25.63 o 
   8   2   4      275.82      319.58     11.69 o 
   9   2   4     2611.52     2665.43     38.31 o 
  10   2   4     1045.82     1107.27     24.67 o 
  11   2   4     1415.44     1272.20     30.48 o 
  12   2   4      442.93      434.98     22.56 o 
  13   2   4      666.49      706.32     32.28 o 
  14   2   4      235.09      191.07     26.66 o 
  15   2   4      464.74      471.29     38.30 o 
  16   2   4        1.31        0.92     19.94 o 
  17   2   4      455.76      451.11     44.00 o 
  18   2   4       31.81       33.96     29.41 o 
  19   2   4       73.77       66.72     33.98 o 
   1   3   4     6498.04     6572.48     43.32 o 
   2   3   4      661.36      842.76     10.10 o 
   3   3   4      569.26      555.73      8.41 o 
   4   3   4     3613.07     3609.09     28.16 o 
   5   3   4     1337.45     1668.99     17.54 o 
   6   3   4       26.82       71.12      4.86 o 
   7   3   4      807.37      747.65     15.02 o 
   8   3   4     8015.06     8486.71     83.81 o 
   9   3   4     2934.29     2971.71     38.86 o 
  10   3   4    18458.16    18327.23    176.05 o 
  11   3   4     2996.68     2809.43     46.91 o 
  12   3   4     1089.91      973.69     38.19 o 
  13   3   4        1.11        6.80     11.72 o 
  14   3   4       80.79       67.84     21.01 o 
  15   3   4       27.97        6.27     19.59 o 
  16   3   4      868.97      943.83     59.11 o 
  17   3   4        0.82       10.30     25.55 o 
  18   3   4      132.66      143.80     36.66 o 
   0   4   4     7270.86     7132.59     71.73 o 
   1   4   4    24951.56    25765.81    164.79 o 
   2   4   4    10396.60    10098.47     68.08 o 
   3   4   4     6550.03     6117.80     41.89 o 
   4   4   4    23455.72    23532.95    148.72 o 
   5   4   4    28341.24    29249.43    177.69 o 
   6   4   4     1062.03     1011.49     13.69 o 
   7   4   4     5115.75     4818.10     40.51 o 
   8   4   4      602.64      593.16     12.32 o 
   9   4   4     4808.04     4752.78     54.03 o 
  10   4   4       77.08       52.94      8.02 o 
  11   4   4      391.86      350.07     21.63 o 
  12   4   4     1543.57     1403.93     49.35 o 
  13   4   4      416.83      345.12     35.27 o 
  14   4   4      137.85      158.73     29.04 o 
  15   4   4       47.16       42.27     24.45 o 
  16   4   4      564.41      553.77     48.75 o 
  17   4   4       78.73       59.31     30.92 o 
  18   4   4      962.88     1043.04     68.48 o 
   1   5   4    13424.86    14258.62     95.85 o 
   2   5   4    13009.14    13810.20     90.77 o 
   3   5   4       25.69       37.51      3.67 o 
   4   5   4     2754.70     3058.88     25.44 o 
   5   5   4      172.74      204.17      6.85 o 
   6   5   4      473.59      473.57     11.07 o 
   7   5   4        8.66       13.44      3.77 o 
   8   5   4      259.17      256.87      9.19 o 
   9   5   4     2001.42     1940.94     28.51 o 
  10   5   4       14.48        6.26      6.20 o 
  11   5   4      419.66      413.36     19.97 o 
  12   5   4       92.07      123.55     16.72 o 
  13   5   4     1352.95     1426.16     51.90 o 
  14   5   4      710.09      709.00     48.09 o 
  15   5   4      237.71      252.56     41.22 o 
  16   5   4      211.25      189.62     35.37 o 
  17   5   4       12.83        6.15     26.82 o 
  18   5   4      188.54      190.99     39.42 o 
   0   6   4     3621.31     3567.29     46.95 o 
   1   6   4      694.47      767.58     11.88 o 
   2   6   4     7616.07     7674.05     57.69 o 
   3   6   4       96.67      134.20      5.62 o 
   4   6   4      279.63      269.16      7.45 o 
   5   6   4     1623.03     1796.12     19.85 o 
   6   6   4     1390.65     1470.23     21.73 o 
   7   6   4     3156.47     3096.28     34.28 o 
   8   6   4      180.70      201.05     10.25 o 
   9   6   4     2144.72     2114.88     28.79 o 
  10   6   4       73.22       62.31     10.50 o 
  11   6   4      119.43      112.71     14.29 o 
  12   6   4       34.65       22.06     11.51 o 
  13   6   4      240.88      272.05     33.10 o 
  14   6   4      128.84      119.53     35.42 o 
  15   6   4      624.86      672.65     51.35 o 
  16   6   4       30.34       47.13     28.15 o 
  17   6   4      697.78      739.73     57.63 o 
  18   6   4      256.36      238.37     43.34 o 
   1   7   4    21433.90    20797.78    145.23 o 
   2   7   4     8792.23     9068.04     70.40 o 
   3   7   4       24.86        3.82      3.57 o 
   4   7   4    12646.46    13230.78     88.43 o 
   5   7   4      981.33      887.06     14.25 o 
   6   7   4     3791.88     3556.97     35.73 o 
   7   7   4      320.60      383.97     11.50 o 
   8   7   4     9095.21     9101.59     74.57 o 
   9   7   4      734.65      718.09     21.93 o 
  10   7   4     3595.00     3666.63     53.39 o 
  11   7   4     1845.65     1873.36     42.25 o 
  12   7   4     2399.67     2530.95     56.61 o 
  13   7   4      737.33      778.29     41.15 o 
  14   7   4      892.19      816.86     50.57 o 
  15   7   4      304.84      254.15     36.73 o 
  16   7   4      188.70      162.79     35.21 o 
  17   7   4      147.07      165.51     62.21 o 
  18   7   4      245.73      276.94     45.49 o 
   0   8   4      508.57      534.11     15.30 o 
   1   8   4     5728.66     6332.97     64.54 o 
   2   8   4     7602.91     7625.78     62.08 o 
   3   8   4     6127.08     6141.57     59.99 o 
   4   8   4     2988.09     3117.59     35.20 o 
   5   8   4     2817.98     2793.05     29.91 o 
   6   8   4      482.00      460.65     13.03 o 
   7   8   4      366.59      361.84     11.45 o 
   8   8   4      488.83      483.16     16.87 o 
   9   8   4       84.84       76.03      8.93 o 
  10   8   4      568.63      566.53     22.78 o 
  11   8   4      372.84      393.70     22.25 o 
  12   8   4      110.50       96.95     20.97 o 
  13   8   4       65.11       51.79     20.24 o 
  14   8   4      290.25      254.31     34.70 o 
  15   8   4      159.77      170.53     34.14 o 
  16   8   4      536.80      541.16    137.74 o 
  17   8   4      332.28      498.27     65.28 o 
   1   9   4        0.79        3.23      4.62 o 
   2   9   4     1952.23     1943.98     25.62 o 
   3   9   4     1052.61     1050.24     19.76 o 
   4   9   4       17.50       14.53      5.03 o 
   5   9   4       57.72       44.24      6.12 o 
   6   9   4       60.80       68.10      6.89 o 
   7   9   4     1098.36     1104.21     21.12 o 
   8   9   4      157.25      169.65     15.45 o 
   9   9   4      132.88      127.84     11.07 o 
  10   9   4      141.06      108.31     17.87 o 
  11   9   4      368.25      355.23     27.05 o 
  12   9   4      224.55      239.41     27.46 o 
  13   9   4      384.32      396.04     42.56 o 
  14   9   4       12.07       19.45     22.31 o 
  15   9   4        3.97      -11.42     31.71 o 
  16   9   4       45.07       25.03     35.45 o 
  17   9   4        0.04       35.44     39.53 o 
   0  10   4     1243.57     1179.50     26.87 o 
   1  10   4      377.51      380.50     11.58 o 
   2  10   4     5532.84     5430.04     56.91 o 
   3  10   4      169.46      140.48      9.78 o 
   4  10   4     4734.51     4783.32     50.33 o 
   5  10   4     1845.27     1846.31     27.55 o 
   6  10   4      500.88      509.74     18.63 o 
   7  10   4     4237.66     4319.45     51.83 o 
   8  10   4      629.45      622.73     21.07 o 
   9  10   4      243.13      253.88     16.11 o 
  10  10   4        0.13        2.36      9.73 o 
  11  10   4      581.86      575.65     51.88 o 
  12  10   4     1041.74     1074.59     48.73 o 
  13  10   4        4.35       19.66     18.54 o 
  14  10   4      133.07      125.69     57.26 o 
  15  10   4       92.85       50.37     34.50 o 
  16  10   4      447.49      443.72     61.27 o 
   1  11   4        9.24        9.09      5.40 o 
   2  11   4       41.61       37.40      7.19 o 
   3  11   4      151.03      161.05     10.67 o 
   4  11   4     1645.38     1639.91     28.64 o 
   5  11   4       96.82       94.27      9.63 o 
   6  11   4     1956.01     1921.08     35.96 o 
   7  11   4      684.96      669.31     22.14 o 
   8  11   4     1355.95     1405.89     33.15 o 
   9  11   4     1151.91     1172.07     30.96 o 
  10  11   4     1064.16     1143.19     38.33 o 
  11  11   4       12.66        3.26     20.43 o 
  12  11   4     3005.14     3158.13     83.42 o 
  13  11   4      289.00      278.04     37.65 o 
  14  11   4      479.50      492.58     46.54 o 
  15  11   4       33.60       74.72     28.39 o 
  16  11   4      119.31       94.03     58.72 o 
   0  12   4     2160.39     2053.21     43.19 o 
   1  12   4      113.71      119.39      8.71 o 
   2  12   4     2400.55     2376.33     35.24 o 
   3  12   4      241.69      234.09     12.78 o 
   4  12   4     1289.53     1173.08     24.24 o 
   5  12   4     1973.44     2000.34     35.34 o 
   6  12   4      525.47      551.10     23.68 o 
   7  12   4     1978.05     2007.10     47.85 o 
   8  12   4      858.97      800.22     37.19 o 
   9  12   4     1177.34     1204.31     40.05 o 
  10  12   4       56.69       22.73     14.12 o 
  11  12   4      581.77      592.39     46.80 o 
  12  12   4      171.06      165.26     31.75 o 
  13  12   4       21.43       11.45     19.32 o 
  14  12   4      412.26      423.74     40.13 o 
  15  12   4       38.03       60.40     28.64 o 
   1  13   4     2182.38     2127.70     35.73 o 
   2  13   4       48.00       42.60     10.16 o 
   3  13   4      773.04      762.79     25.36 o 
   4  13   4        0.84       -9.45      7.70 o 
   5  13   4      105.85       66.26     16.42 o 
   6  13   4       66.60       53.06     13.31 o 
   7  13   4       13.20       -3.11     10.79 o 
   8  13   4       72.52       57.67     14.47 o 
   9  13   4       89.91       56.44     14.89 o 
  10  13   4      228.71      202.49     24.42 o 
  11  13   4      802.84      867.70     54.95 o 
  12  13   4        3.68       14.40     22.71 o 
  13  13   4      112.94      102.38     31.31 o 
  14  13   4       84.88       92.89     33.50 o 
   0  14   4     3508.91     3502.53     73.79 o 
   1  14   4      308.60      294.37     17.18 o 
   2  14   4      548.58      548.36     21.87 o 
   3  14   4     1158.18     1066.59     36.17 o 
   4  14   4      492.97      505.01     26.09 o 
   5  14   4      373.64      374.14     27.40 o 
   6  14   4      401.93      342.88     57.28 o 
   7  14   4      310.95      318.77     29.26 o 
   8  14   4      144.40      145.31     18.57 o 
   9  14   4      722.26      717.46     58.07 o 
  10  14   4       14.26       12.46     15.20 o 
  11  14   4      436.50      417.08     67.18 o 
  12  14   4       14.38        1.17     22.66 o 
  13  14   4       15.97       -9.07     23.31 o 
  14  14   4        0.93       40.30     27.44 o 
   1  15   4     2034.20     2029.53     59.44 o 
   2  15   4       47.95       44.43     14.14 o 
   3  15   4     1150.24     1123.70     56.37 o 
   4  15   4      479.53      500.25     28.26 o 
   5  15   4      341.03      332.48     34.26 o 
   6  15   4      847.25      865.63     38.72 o 
   7  15   4       80.30       53.28     16.81 o 
   8  15   4      312.46      285.50     26.91 o 
   9  15   4       90.74       83.96     19.60 o 
  10  15   4      355.82      367.03     37.02 o 
  11  15   4      149.88      225.16     49.03 o 
  12  15   4      654.33      764.06     73.96 o 
  13  15   4      168.50      297.74     54.55 o 
   0  16   4       83.54       37.25     30.27 o 
   1  16   4        0.44       -3.16     10.49 o 
   2  16   4        6.33       -4.42     10.56 o 
   3  16   4       62.45       70.37     15.33 o 
   4  16   4      180.23      194.92     20.85 o 
   5  16   4        4.57        4.86     12.74 o 
   6  16   4      302.83      248.00     25.80 o 
   7  16   4      434.56      445.88     40.72 o 
   8  16   4      189.00      135.69     33.51 o 
   9  16   4        0.02       -2.81     17.54 o 
  10  16   4       83.19       62.39     24.84 o 
  11  16   4       86.79       70.05     37.34 o 
  12  16   4      105.54      113.15     39.20 o 
   1  17   4       61.91       62.50     19.91 o 
   2  17   4      146.45      134.35     16.83 o 
   3  17   4       16.93        1.20     12.69 o 
   4  17   4       96.03       78.58     17.43 o 
   5  17   4      125.63       95.91     22.34 o 
   6  17   4        1.43        9.73     15.18 o 
   7  17   4       19.11       -1.08     16.73 o 
   8  17   4       38.01       57.84     20.57 o 
   9  17   4       96.39       47.40     20.17 o 
  10  17   4      252.42      254.40     42.82 o 
  11  17   4        0.71       71.06     44.53 o 
   0  18   4     2332.86     2229.84     73.81 o 
   1  18   4        8.34       15.51     12.50 o 
   2  18   4      225.68      284.40     20.07 o 
   3  18   4       60.62       36.55     18.10 o 
   4  18   4      231.33      251.06     31.63 o 
   5  18   4      496.30      535.88     41.19 o 
   6  18   4      327.15      353.98     29.39 o 
   7  18   4      246.00      233.15     83.64 o 
   8  18   4       35.30       58.46     54.64 o 
   9  18   4        1.16       29.01     32.84 o 
   1  19   4        2.97       13.46     14.27 o 
   2  19   4       19.00        2.45     13.85 o 
   3  19   4       66.29       47.21     16.99 o 
   4  19   4        2.97       10.50     24.81 o 
   5  19   4       19.00      -15.70     23.45 o 
   6  19   4       43.59       76.56     31.02 o 
   7  19   4      102.88      111.08     34.20 o 
   0  20   4        8.02       -7.21     27.43 o 
   1  20   4        0.03      -18.89     16.16 o 
   2  20   4       15.32       -7.13     16.65 o 
   3  20   4       54.19       24.67     25.49 o 
   4  20   4        2.77       21.22     22.44 o 
   5  20   4       32.78      108.03     57.37 o 
   1   1   5    15687.32    15460.33    105.95 o 
   2   1   5     4592.05     4966.03     41.46 o 
   3   1   5     8019.19     7936.10     63.58 o 
   4   1   5     4196.51     4105.47     34.99 o 
   5   1   5     5912.49     5894.56     48.18 o 
   6   1   5     1332.38     1318.52     18.02 o 
   7   1   5      172.37      232.20      9.01 o 
   8   1   5     3406.16     3431.64     40.40 o 
   9   1   5      105.39       99.03      8.45 o 
  10   1   5     4005.62     3939.62     48.31 o 
  11   1   5        2.38       10.01      8.60 o 
  12   1   5      803.33      734.33     27.56 o 
  13   1   5     1434.38     1215.24     50.51 o 
  14   1   5        1.39        4.19     17.06 o 
  15   1   5      410.74      374.38     38.58 o 
  16   1   5       93.84       93.23     25.63 o 
  17   1   5      728.85      909.34     61.97 o 
  18   1   5       18.26        4.39     26.97 o 
   0   2   5     2818.06     2667.42     27.70 o 
   1   2   5      352.28      429.84      6.35 o 
   2   2   5     8700.15     8719.38     65.08 o 
   3   2   5      280.27      369.04     12.74 o 
   4   2   5     6205.79     6550.69     54.25 o 
   5   2   5    12868.83    13045.98     85.15 o 
   6   2   5       10.75        9.95      3.10 o 
   7   2   5     9610.61     9442.75     80.50 o 
   8   2   5      388.49      425.56      9.79 o 
   9   2   5    11338.38    11317.64     99.86 o 
  10   2   5      719.44      684.95     18.64 o 
  11   2   5     8012.45     7947.63     93.38 o 
  12   2   5     3016.27     2911.88     59.17 o 
  13   2   5      622.82      683.74     38.54 o 
  14   2   5      857.16      776.44     54.39 o 
  15   2   5     1328.66     1273.98     63.65 o 
  16   2   5      679.01      581.33     50.02 o 
  17   2   5      117.30      126.24     33.50 o 
  18   2   5       95.33      102.52     41.09 o 
   1   3   5      324.51      396.17      6.65 o 
   2   3   5     2731.42     2889.00     22.41 o 
   3   3   5     1321.49     1187.64     14.82 o 
   4   3   5     2199.50     2476.49     26.51 o 
   5   3   5     9055.20     9243.74     66.89 o 
   6   3   5     3451.62     3785.67     33.14 o 
   7   3   5     2878.23     2824.13     31.07 o 
   8   3   5      254.33      279.82     10.96 o 
   9   3   5      816.60      868.17     23.28 o 
  10   3   5      722.84      806.23     24.83 o 
  11   3   5      119.53      146.60     16.22 o 
  12   3   5     1862.75     1939.51     58.57 o 
  13   3   5      120.44      101.45     20.19 o 
  14   3   5      294.92      283.34     35.03 o 
  15   3   5      269.22      314.14     38.91 o 
  16   3   5        5.52       33.79     26.37 o 
  17   3   5      235.18      240.98     52.99 o 
  18   3   5       70.63       88.63     34.33 o 
   0   4   5    14059.02    13986.15    123.95 o 
   1   4   5     3304.58     3297.83     26.28 o 
   2   4   5     1653.75     1674.79     16.36 o 
   3   4   5     3097.76     3371.91     27.74 o 
   4   4   5     4602.08     5125.20     41.19 o 
   5   4   5      548.74      557.41      9.39 o 
   6   4   5        1.97        1.87      2.96 o 
   7   4   5      868.73      800.24     13.90 o 
   8   4   5       12.81       17.55      3.94 o 
   9   4   5     1819.85     1931.73     29.09 o 
  10   4   5      335.50      333.02     19.74 o 
  11   4   5      829.52      791.29     33.62 o 
  12   4   5     2224.57     2126.88     54.37 o 
  13   4   5       18.03       23.15     15.71 o 
  14   4   5        3.28      -16.23     18.63 o 
  15   4   5        1.48      -11.94     20.60 o 
  16   4   5      241.62      195.06     35.44 o 
  17   4   5       18.90      -24.95     25.54 o 
  18   4   5       66.83       70.71     39.33 o 
   1   5   5      806.00      689.96      9.76 o 
   2   5   5     3579.64     3659.19     30.62 o 
   3   5   5    12334.66    12103.48     82.38 o 
   4   5   5     3857.52     3958.97     31.99 o 
   5   5   5     7315.83     7141.66     56.12 o 
   6   5   5       25.86        5.89      3.72 o 
   7   5   5     2372.58     2437.35     27.64 o 
   8   5   5     1250.41     1236.43     18.45 o 
   9   5   5       42.28       41.06      6.75 o 
  10   5   5     1170.60     1206.91     29.92 o 
  11   5   5     1480.54     1497.63     43.93 o 
  12   5   5      760.39      605.63     41.26 o 
  13   5   5      914.32      787.44     47.76 o 
  14   5   5      373.74      376.39     46.38 o 
  15   5   5      578.36      579.63     47.56 o 
  16   5   5       71.29       51.15     50.35 o 
  17   5   5      549.46      636.32     55.15 o 
  18   5   5       20.04       24.91     30.94 o 
   0   6   5    21742.03    23045.58    213.62 o 
   1   6   5      296.30      271.31      7.11 o 
   2   6   5     2329.13     2210.05     21.60 o 
   3   6   5    10481.70    10871.93     75.55 o 
   4   6   5     7348.03     7401.97     52.17 o 
   5   6   5      753.89      698.93     12.02 o 
   6   6   5       40.88        8.65      3.65 o 
   7   6   5     3077.18     2976.53     33.24 o 
   8   6   5     2032.59     2003.60     26.92 o 
   9   6   5     2604.54     2653.10     34.88 o 
  10   6   5       30.48       36.92      9.73 o 
  11   6   5     3232.27     3094.73     55.80 o 
  12   6   5       26.82       28.93     12.90 o 
  13   6   5     1294.32     1458.42     61.77 o 
  14   6   5        9.24      -14.75     20.14 o 
  15   6   5      423.88      443.06     43.51 o 
  16   6   5      104.31       63.72     28.87 o 
  17   6   5      112.73       77.91     32.34 o 
  18   6   5        7.49      -10.66     28.81 o 
   1   7   5     2658.68     2610.29     27.40 o 
   2   7   5     1036.52     1121.64     14.83 o 
   3   7   5     1639.74     1806.06     20.07 o 
   4   7   5     2618.85     2620.77     27.56 o 
   5   7   5      192.25      190.42      7.37 o 
   6   7   5      732.01      765.60     14.50 o 
   7   7   5       12.10       13.63      4.71 o 
   8   7   5      203.89      217.85     10.11 o 
   9   7   5        0.67       -5.29      6.15 o 
  10   7   5       85.70       90.10     11.30 o 
  11   7   5       72.34       65.29     12.57 o 
  12   7   5       89.63      115.23     21.36 o 
  13   7   5        5.57       -7.05     15.62 o 
  14   7   5        1.04      -18.37     18.92 o 
  15   7   5        0.18       22.39     24.02 o 
  16   7   5       54.79       49.45     28.40 o 
  17   7   5       86.46       57.81     31.62 o 
   0   8   5     4850.03     5165.95     69.68 o 
   1   8   5     1241.11     1308.58     19.37 o 
   2   8   5     3010.26     3015.91     34.45 o 
   3   8   5      752.63      721.41     15.20 o 
   4   8   5     2333.41     2418.16     27.70 o 
   5   8   5     2028.36     2073.00     24.68 o 
   6   8   5     1421.55     1457.01     21.61 o 
   7   8   5     4116.06     4000.41     54.69 o 
   8   8   5      204.84      179.07     10.14 o 
   9   8   5     1077.19     1079.78     27.90 o 
  10   8   5       28.70       39.67     10.27 o 
  11   8   5      268.32      283.33     21.50 o 
  12   8   5     1734.86     1728.19     55.52 o 
  13   8   5      887.39      931.14     44.81 o 
  14   8   5        0.48       -5.21     20.76 o 
  15   8   5      252.81      343.97     58.63 o 
  16   8   5       85.46       87.37     41.82 o 
  17   8   5        7.75        1.01     35.31 o 
   1   9   5     3735.12     3662.35     37.30 o 
   2   9   5     2369.74     2389.01     31.92 o 
   3   9   5     9757.16     9839.23     93.68 o 
   4   9   5       78.82       79.53      7.16 o 
   5   9   5      780.86      757.70     18.78 o 
   6   9   5      219.25      223.90     10.62 o 
   7   9   5      728.60      751.18     30.99 o 
   8   9   5      136.65      150.33     11.79 o 
   9   9   5      277.23      229.71     16.39 o 
  10   9   5      565.64      615.40     28.98 o 
  11   9   5      202.72      187.83     25.09 o 
  12   9   5      707.87      676.87     65.69 o 
  13   9   5      707.36      726.87     49.22 o 
  14   9   5      136.01      154.91     30.95 o 
  15   9   5      324.56      251.64     49.59 o 
  16   9   5      242.65      272.52     53.21 o 
  17   9   5      912.29      962.16    111.99 o 
   0  10   5     4076.73     4032.98     58.22 o 
   1  10   5      167.25      161.84      8.90 o 
   2  10   5        8.65        5.89      5.02 o 
   3  10   5     6767.06     6769.11     68.52 o 
   4  10   5      556.71      533.68     17.74 o 
   5  10   5     1770.12     1733.20     25.36 o 
   6  10   5        1.30       -2.08      6.23 o 
   7  10   5     1052.85     1001.64     24.29 o 
   8  10   5      106.25       81.35     10.82 o 
   9  10   5     1117.01     1212.93     30.53 o 
  10  10   5      425.69      454.17     36.78 o 
  11  10   5     1045.07     1007.70    114.38 o 
  12  10   5      406.80      369.19     45.18 o 
  13  10   5      700.74      755.33     51.71 o 
  14  10   5        4.63        9.05     23.28 o 
  15  10   5        8.12       20.76     25.85 o 
  16  10   5       35.43       24.01     36.04 o 
   1  11   5        8.15        2.68      5.44 o 
   2  11   5      431.00      419.65     13.18 o 
   3  11   5     2314.67     2283.97     32.45 o 
   4  11   5      598.03      607.22     17.94 o 
   5  11   5      188.61      201.23     15.00 o 
   6  11   5      588.97      653.61     22.13 o 
   7  11   5        8.96        7.47      9.26 o 
   8  11   5      244.85      223.96     16.04 o 
   9  11   5       52.84       46.35     11.92 o 
  10  11   5      166.21      168.08     18.90 o 
  11  11   5      349.96      393.28     43.60 o 
  12  11   5       26.75       33.37     18.00 o 
  13  11   5       32.80       35.15     20.18 o 
  14  11   5       75.98       86.27     28.55 o 
  15  11   5       13.24        8.98     26.30 o 
  16  11   5       11.16       33.05     37.71 o 
   0  12   5      299.97      293.31     18.03 o 
   1  12   5        0.13        3.64      5.84 o 
   2  12   5     1967.17     1920.75     29.95 o 
   3  12   5       60.54       57.29      8.80 o 
   4  12   5      453.35      438.73     17.60 o 
   5  12   5      701.69      686.56     24.27 o 
   6  12   5        7.11        2.92      9.32 o 
   7  12   5      357.95      324.10     21.85 o 
   8  12   5      366.13      316.59     24.04 o 
   9  12   5      556.22      521.57     32.27 o 
  10  12   5       21.70        5.32     14.04 o 
  11  12   5       20.04       -4.21     19.12 o 
  12  12   5       59.18       69.21     24.48 o 
  13  12   5     1564.23     1672.73     75.03 o 
  14  12   5        0.33      -13.39     32.29 o 
  15  12   5      626.40      664.78     70.23 o 
   1  13   5     4747.03     4887.31     56.81 o 
   2  13   5      215.41      174.79     12.61 o 
   3  13   5     2628.33     2652.44     44.89 o 
   4  13   5      168.71      164.38     21.93 o 
   5  13   5     1618.81     1537.83     40.93 o 
   6  13   5      107.29       99.12     17.04 o 
   7  13   5        2.46       -2.60     10.57 o 
   8  13   5     1485.43     1502.66     46.78 o 
   9  13   5        7.31        9.81     12.50 o 
  10  13   5      793.60      775.35     39.87 o 
  11  13   5      175.32      139.84     29.04 o 
  12  13   5       25.14       46.84     25.17 o 
  13  13   5      425.48      583.14     59.90 o 
  14  13   5        2.96       13.26     24.10 o 
   0  14   5       14.93       25.89     12.69 o 
   1  14   5       68.75       53.40     11.44 o 
   2  14   5       10.35       19.25      9.29 o 
   3  14   5        0.08        5.14     11.29 o 
   4  14   5       97.88       71.96     14.32 o 
   5  14   5        2.77      -13.84     11.63 o 
   6  14   5      325.28      316.25     22.75 o 
   7  14   5      292.10      326.17     23.69 o 
   8  14   5       89.16       69.62     16.11 o 
   9  14   5        4.20        8.96     12.90 o 
  10  14   5        3.91       11.17     17.28 o 
  11  14   5      643.95      655.51     57.93 o 
  12  14   5      211.46      150.37     35.71 o 
  13  14   5       96.42      110.28     37.77 o 
  14  14   5        3.53       31.32     27.20 o 
   1  15   5      408.33      439.77     22.48 o 
   2  15   5      180.14      174.36     16.22 o 
   3  15   5        0.79        6.16     13.99 o 
   4  15   5      472.57      443.52     26.16 o 
   5  15   5       11.71       15.86     12.43 o 
   6  15   5      196.28      160.43     21.55 o 
   7  15   5       39.03       28.52     15.67 o 
   8  15   5        0.55        4.27     14.45 o 
   9  15   5      277.22      250.89     26.36 o 
  10  15   5       69.10       97.37     24.51 o 
  11  15   5        8.12      -40.23     24.08 o 
  12  15   5      101.68       55.38     32.23 o 
  13  15   5        0.09       47.78     32.61 o 
   0  16   5      665.99      646.64     39.33 o 
   1  16   5      171.15      177.07     17.30 o 
   2  16   5     1327.24     1441.45     41.52 o 
   3  16   5      190.20      220.23     24.68 o 
   4  16   5      207.02      203.07     21.09 o 
   5  16   5      424.81      450.74     28.06 o 
   6  16   5      347.85      358.54     26.44 o 
   7  16   5       97.52      123.85     21.95 o 
   8  16   5       50.35       38.22     21.03 o 
   9  16   5      792.98      747.63     40.40 o 
  10  16   5       40.63       36.82     23.52 o 
  11  16   5      170.20      165.45     41.78 o 
  12  16   5       44.23      118.49     38.45 o 
   1  17   5      401.29      415.88     28.59 o 
   2  17   5       25.20        9.84     13.10 o 
   3  17   5       11.56       15.09     13.17 o 
   4  17   5       43.24       31.08     15.07 o 
   5  17   5      392.10      382.77     27.77 o 
   6  17   5        4.28        5.90     14.44 o 
   7  17   5       61.24       53.34     18.00 o 
   8  17   5       20.23       19.19     17.14 o 
   9  17   5      146.53      135.56     24.07 o 
  10  17   5       46.85       21.44     23.86 o 
   0  18   5       40.74       97.66     25.00 o 
   1  18   5       82.75       73.90     15.88 o 
   2  18   5       50.10       50.64     15.38 o 
   3  18   5        0.62       23.62     15.57 o 
   4  18   5      121.33       92.48     19.52 o 
   5  18   5        0.72       13.07     16.10 o 
   6  18   5        1.28       11.66     19.19 o 
   7  18   5      115.56       67.94     41.55 o 
   8  18   5        3.57        8.80     31.19 o 
   9  18   5       10.39       16.96     33.20 o 
   1  19   5      951.35     1087.54     40.13 o 
   2  19   5       19.54       15.80     13.51 o 
   3  19   5       25.81        2.36     17.89 o 
   4  19   5       84.17       36.17     27.21 o 
   5  19   5      155.07      108.07     32.74 o 
   6  19   5      113.15       82.63     39.29 o 
   7  19   5       10.20       -8.63     32.35 o 
   0  20   5       55.82       22.98     31.97 o 
   1  20   5      184.57      127.39     23.93 o 
   2  20   5      174.23      123.98     23.82 o 
   3  20   5        0.38       -1.56     22.33 o 
   4  20   5       59.13       46.76     30.32 o 
   5  20   5       17.69       21.06     29.07 o 
   0   0   6     9408.69    10202.94    131.73 o 
   1   0   6     2216.99     2265.15     30.92 o 
   2   0   6       28.47       28.28      3.66 o 
   3   0   6     9724.27    10235.29    106.91 o 
   4   0   6     8723.04     8331.75     89.49 o 
   5   0   6     7547.67     8068.11    100.61 o 
   6   0   6     9397.03    10137.73    125.01 o 
   7   0   6     1993.24     1889.23     39.99 o 
   8   0   6     3451.74     3147.91     59.25 o 
   9   0   6     1790.11     1883.98     44.65 o 
  10   0   6     4700.26     4543.21     74.96 o 
  11   0   6    12300.69    12075.77    181.61 o 
  12   0   6      870.61      862.20     49.29 o 
  13   0   6        5.07       16.03     23.49 o 
  14   0   6      149.20       97.48     32.40 o 
  15   0   6       63.86       34.50     39.60 o 
  16   0   6      173.80      274.63     65.77 o 
  17   0   6      329.97      283.81     72.23 o 
  18   0   6       17.61       11.90     46.73 o 
   1   1   6     6676.22     6393.14     48.36 o 
   2   1   6     4045.55     3936.26     33.23 o 
   3   1   6     8018.67     8060.63     58.59 o 
   4   1   6     3969.17     3822.58     33.40 o 
   5   1   6      443.00      412.25      8.30 o 
   6   1   6    17560.40    17664.07    136.49 o 
   7   1   6       65.28       63.89      6.24 o 
   8   1   6    17736.45    18054.62    158.00 o 
   9   1   6       13.23       13.65      6.09 o 
  10   1   6     9545.80     9731.21     97.75 o 
  11   1   6     1172.38     1258.12     35.96 o 
  12   1   6      116.13      131.07     20.91 o 
  13   1   6      699.17      598.95     69.28 o 
  14   1   6      333.97      324.48     36.97 o 
  15   1   6      165.38      142.34     30.70 o 
  16   1   6        7.39       20.11     25.30 o 
  17   1   6      125.94      184.28     45.85 o 
  18   1   6       53.86       33.20     40.11 o 
   0   2   6     7009.38     6942.42     72.08 o 
   1   2   6     1298.18     1421.26     14.92 o 
   2   2   6    12226.16    11733.73     83.25 o 
   3   2   6       29.08       43.04      4.16 o 
   4   2   6      282.93      255.52      8.17 o 
   5   2   6        8.48        5.56      3.31 o 
   6   2   6      174.09      144.72      5.32 o 
   7   2   6     1069.09     1015.12     18.07 o 
   8   2   6       32.07       39.28      6.28 o 
   9   2   6      821.12      786.20     18.85 o 
  10   2   6      548.88      541.48     23.23 o 
  11   2   6     1247.68     1212.12     35.54 o 
  12   2   6     3685.99     3702.40     74.24 o 
  13   2   6      121.43       67.02     24.86 o 
  14   2   6      569.86      642.63     47.08 o 
  15   2   6        1.80       17.16     22.11 o 
  16   2   6       91.90      116.00     31.79 o 
  17   2   6       44.31       41.18     38.75 o 
  18   2   6        3.06       -0.27     34.55 o 
   1   3   6     5236.69     5130.73     35.30 o 
   2   3   6      669.80      683.23     10.55 o 
   3   3   6     4199.02     4205.70     39.60 o 
   4   3   6      250.44      218.53      7.57 o 
   5   3   6        3.70       20.64      3.18 o 
   6   3   6       42.15       48.22      3.69 o 
   7   3   6      999.76     1027.99     14.96 o 
   8   3   6     3834.14     3770.61     42.85 o 
   9   3   6      316.17      341.27     10.98 o 
  10   3   6     5439.42     5508.42     82.97 o 
  11   3   6       38.22       36.22     11.65 o 
  12   3   6       66.17       70.39     16.51 o 
  13   3   6      580.60      513.56     42.54 o 
  14   3   6     1364.49     1342.26     92.36 o 
  15   3   6      108.99       42.36     24.86 o 
  16   3   6     1106.96     1154.53     71.16 o 
  17   3   6       56.24       50.96     29.73 o 
  18   3   6      353.17      405.54     51.46 o 
   0   4   6    32843.86    32114.20    255.18 o 
   1   4   6     6097.72     6503.73     46.32 o 
   2   4   6    26919.25    26566.99    160.48 o 
   3   4   6     1127.59     1008.81     11.28 o 
   4   4   6     5860.94     5298.31     46.87 o 
   5   4   6    10619.69    11223.40     93.08 o 
   6   4   6      427.60      371.93      9.07 o 
   7   4   6     7754.04     7554.44     63.00 o 
   8   4   6       25.95       29.00      4.33 o 
   9   4   6     2312.31     2397.79     36.98 o 
  10   4   6     1054.50     1066.00     28.63 o 
  11   4   6      839.63      810.78     31.23 o 
  12   4   6      700.67      641.51     36.99 o 
  13   4   6     1289.75     1273.46     58.39 o 
  14   4   6      575.84      726.29     55.23 o 
  15   4   6      194.53      161.27     48.35 o 
  16   4   6      540.15      629.06     51.76 o 
  17   4   6      143.53       90.56     32.37 o 
  18   4   6      199.15      120.12     37.19 o 
   1   5   6      198.65      255.48      6.44 o 
   2   5   6     4659.45     5082.22     38.69 o 
   3   5   6      104.12      110.95      5.41 o 
   4   5   6      691.33      748.62     11.04 o 
   5   5   6      502.95      543.60     11.57 o 
   6   5   6     1638.48     1434.99     18.73 o 
   7   5   6     1283.87     1326.28     18.76 o 
   8   5   6      140.79      141.83      9.26 o 
   9   5   6      388.21      371.40     18.77 o 
  10   5   6        1.40       -2.33      7.06 o 
  11   5   6      124.87      109.19     18.78 o 
  12   5   6      321.94      247.48     25.31 o 
  13   5   6      125.37       91.97     20.60 o 
  14   5   6     1898.56     2015.99     90.26 o 
  15   5   6      140.91      136.83     30.31 o 
  16   5   6      386.02      409.62     45.32 o 
  17   5   6       18.38       30.43     28.77 o 
  18   5   6      129.54      170.25     40.70 o 
   0   6   6     1643.77     1588.24     22.04 o 
   1   6   6      161.16      225.09      6.28 o 
   2   6   6      394.56      410.55      9.18 o 
   3   6   6     1740.75     1991.38     20.30 o 
   4   6   6       20.79       30.44      3.99 o 
   5   6   6      789.76      827.71     14.37 o 
   6   6   6     1733.07     1799.33     27.79 o 
   7   6   6        9.07        5.63      3.86 o 
   8   6   6     1375.01     1395.22     23.32 o 
   9   6   6      327.07      332.39     14.75 o 
  10   6   6       43.75       41.19      9.99 o 
  11   6   6      467.86      437.30     22.66 o 
  12   6   6       15.95        4.65     15.20 o 
  13   6   6       98.95       89.21     24.79 o 
  14   6   6        6.40       25.25     22.77 o 
  15   6   6      503.15      497.49     46.29 o 
  16   6   6       86.92       29.94     27.91 o 
  17   6   6      384.21      468.10     50.27 o 
  18   6   6      227.69      236.99     55.14 o 
   1   7   6     3128.09     2856.42     27.22 o 
   2   7   6     2085.24     2109.60     23.06 o 
   3   7   6     5917.67     5848.07     48.41 o 
   4   7   6    16040.99    15459.37    121.07 o 
   5   7   6     1129.21     1060.64     15.56 o 
   6   7   6     6084.67     5963.43     52.08 o 
   7   7   6     3754.96     3696.24     37.34 o 
   8   7   6     7749.51     8069.53     79.39 o 
   9   7   6      351.20      362.54     15.34 o 
  10   7   6     2884.83     2872.97     52.40 o 
  11   7   6     1481.55     1506.76     42.93 o 
  12   7   6     2056.75     2092.55     61.23 o 
  13   7   6      193.22      208.30     26.30 o 
  14   7   6      120.00       97.06     28.43 o 
  15   7   6       56.76       72.51     27.29 o 
  16   7   6      143.78       86.09     30.56 o 
  17   7   6      357.63      360.23     59.16 o 
   0   8   6     3546.29     3644.29     56.12 o 
   1   8   6      834.92      851.43     15.59 o 
   2   8   6     1887.57     1918.67     23.89 o 
   3   8   6       23.20       29.62      4.67 o 
   4   8   6      273.18      331.66     10.40 o 
   5   8   6      364.13      360.57     10.59 o 
   6   8   6      933.49      925.04     16.53 o 
   7   8   6      602.37      582.03     17.53 o 
   8   8   6     1022.46     1053.70     21.70 o 
   9   8   6       18.72       21.01      7.95 o 
  10   8   6     1379.63     1440.24     34.25 o 
  11   8   6      130.03      136.13     21.22 o 
  12   8   6       70.71       42.05     17.38 o 
  13   8   6      823.98      800.24     50.46 o 
  14   8   6       23.76      -21.55     25.31 o 
  15   8   6      777.68      773.94    117.77 o 
  16   8   6       23.53       45.69     37.64 o 
  17   8   6      343.82      374.97     61.52 o 
   1   9   6     1535.83     1440.69     21.89 o 
   2   9   6     3460.48     3630.60     39.24 o 
   3   9   6       36.43       32.31      5.17 o 
   4   9   6      233.93      229.47     10.83 o 
   5   9   6      435.35      432.68     13.07 o 
   6   9   6      761.35      722.46     18.19 o 
   7   9   6      745.58      727.15     20.61 o 
   8   9   6     2549.57     2656.39     39.38 o 
   9   9   6       13.65        7.86      8.50 o 
  10   9   6      394.66      341.68     52.39 o 
  11   9   6      460.78      397.39     31.70 o 
  12   9   6       64.70       60.71     23.35 o 
  13   9   6       75.77       90.77     26.58 o 
  14   9   6       27.90       15.23     21.69 o 
  15   9   6        4.70       20.76     33.88 o 
  16   9   6      247.34      232.66     49.30 o 
   0  10   6     9519.12     9287.13    174.39 o 
   1  10   6     2292.53     2276.76     29.82 o 
   2  10   6     8794.86     8760.84     77.68 o 
   3  10   6     2198.94     2153.52     29.20 o 
   4  10   6     2505.18     2495.43     35.16 o 
   5  10   6        7.62        3.34      6.49 o 
   6  10   6     1554.36     1553.71     29.76 o 
   7  10   6     1673.20     1751.21     32.53 o 
   8  10   6      399.13      385.13     20.17 o 
   9  10   6      536.23      595.15     23.95 o 
  10  10   6     1318.47     1157.32     50.63 o 
  11  10   6       14.51       -3.35     14.20 o 
  12  10   6      793.81      825.34     65.27 o 
  13  10   6       28.84       27.69     21.92 o 
  14  10   6      881.54     1017.04     60.79 o 
  15  10   6      213.60      254.99     49.45 o 
  16  10   6      324.44      318.45     56.86 o 
   1  11   6     1570.14     1539.98     25.68 o 
   2  11   6      462.48      432.94     14.95 o 
   3  11   6        3.20        1.60      5.21 o 
   4  11   6       39.35       18.71      7.72 o 
   5  11   6       31.66       26.93      8.73 o 
   6  11   6       78.54       69.01     10.76 o 
   7  11   6      495.82      490.31     22.74 o 
   8  11   6      743.06      785.80     35.65 o 
   9  11   6      241.45      235.87     19.55 o 
  10  11   6       16.39       25.64     13.21 o 
  11  11   6       64.01       76.89     23.25 o 
  12  11   6     2115.65     2204.41     81.72 o 
  13  11   6        0.53        2.27     21.71 o 
  14  11   6     1070.32     1171.26     66.09 o 
  15  11   6       11.40       10.37     25.22 o 
   0  12   6     1042.74     1019.86     30.57 o 
   1  12   6       65.50       78.32      8.96 o 
   2  12   6     5494.37     5381.21     56.58 o 
   3  12   6       10.12        1.57      6.20 o 
   4  12   6      595.18      571.98     20.09 o 
   5  12   6      147.21      185.04     24.81 o 
   6  12   6       14.19       14.92     10.20 o 
   7  12   6      462.08      469.80     25.05 o 
   8  12   6      413.39      364.04     29.44 o 
   9  12   6      200.09      204.69     24.65 o 
  10  12   6       78.83       28.40     13.64 o 
  11  12   6      370.05      288.62     37.50 o 
  12  12   6       53.51       30.22     21.52 o 
  13  12   6       13.97       60.12     24.64 o 
  14  12   6      359.32      322.28     52.51 o 
  15  12   6        0.26       46.53     33.57 o 
   1  13   6      284.91      307.10     14.57 o 
   2  13   6      104.59      122.15     11.00 o 
   3  13   6     1903.18     1856.94     43.45 o 
   4  13   6      317.63      279.85     19.63 o 
   5  13   6       20.75       11.86     10.35 o 
   6  13   6      599.84      567.91     27.40 o 
   7  13   6       13.99       -3.43     10.49 o 
   8  13   6      547.36      574.77     30.68 o 
   9  13   6        1.13       -7.02     11.95 o 
  10  13   6      215.32      199.39     25.13 o 
  11  13   6      312.57      309.63     49.54 o 
  12  13   6       29.54       -3.87     21.19 o 
  13  13   6       48.92       91.55     29.59 o 
  14  13   6       13.67        9.42     30.01 o 
   0  14   6     1740.72     1810.15     56.49 o 
   1  14   6       81.98       97.54     13.43 o 
   2  14   6      823.84      804.67     32.28 o 
   3  14   6       48.17       24.37     12.09 o 
   4  14   6       70.16       54.30     14.53 o 
   5  14   6       65.94       46.67     12.32 o 
   6  14   6       10.98        9.28     12.08 o 
   7  14   6      233.24      232.91     21.61 o 
   8  14   6      935.52      883.00     39.34 o 
   9  14   6       92.62       91.23     17.69 o 
  10  14   6       79.60      129.95     26.44 o 
  11  14   6      798.32      930.53     59.33 o 
  12  14   6        9.20       29.00     25.92 o 
  13  14   6       39.65       48.65     27.68 o 
   1  15   6     1696.53     1681.44     48.65 o 
   2  15   6       30.19       33.73     12.84 o 
   3  15   6      407.62      407.09     29.22 o 
   4  15   6     1366.69     1406.25     41.80 o 
   5  15   6      334.31      390.69     25.64 o 
   6  15   6     2297.90     2399.72    106.24 o 
   7  15   6        3.86      -15.26     13.64 o 
   8  15   6      415.12      452.01     45.58 o 
   9  15   6        5.74       12.35     15.54 o 
  10  15   6      172.99      251.08     33.48 o 
  11  15   6        4.59       18.76     29.50 o 
  12  15   6      330.38      321.56     80.98 o 
   0  16   6      124.06      156.89     24.27 o 
   1  16   6      207.46      193.04     19.83 o 
   2  16   6      168.57      160.94     18.42 o 
   3  16   6       16.45        1.20     14.83 o 
   4  16   6       16.75       26.25     13.50 o 
   5  16   6        1.15       13.64     13.84 o 
   6  16   6      164.78      171.84     21.02 o 
   7  16   6       17.31       20.58     19.01 o 
   8  16   6       12.84       -3.19     16.46 o 
   9  16   6        0.07       -9.30     16.22 o 
  10  16   6       76.33      100.76     26.81 o 
  11  16   6        2.45       34.51     58.38 o 
   1  17   6       24.27       39.69     13.85 o 
   2  17   6       13.95        5.04     12.90 o 
   3  17   6      255.76      244.01     42.21 o 
   4  17   6       38.02       15.22     14.27 o 
   5  17   6       41.62       59.52     20.92 o 
   6  17   6        4.24       11.08     17.18 o 
   7  17   6        3.90       22.72     18.69 o 
   8  17   6       20.79       13.89     17.71 o 
   9  17   6        9.56        5.04     17.71 o 
  10  17   6       17.25       14.35     31.23 o 
   0  18   6     4579.55     4885.16    118.10 o 
   1  18   6       41.92       34.85     15.63 o 
   2  18   6      292.50      351.33     31.25 o 
   3  18   6       30.99       47.92     17.85 o 
   4  18   6      446.32      460.81     35.80 o 
   5  18   6      569.93      550.73     33.69 o 
   6  18   6      118.79      116.75     38.93 o 
   7  18   6      422.75      419.87     59.74 o 
   8  18   6      194.18      162.91     44.41 o 
   9  18   6       14.72       13.26     33.14 o 
   1  19   6       66.95       62.51     18.40 o 
   2  19   6       47.18       24.39     19.55 o 
   3  19   6       39.41       64.27     24.14 o 
   4  19   6       42.29       32.60     26.79 o 
   5  19   6      346.57      238.26     52.99 o 
   6  19   6       16.81       25.88     34.41 o 
   7  19   6       13.86       17.94     33.47 o 
   0  20   6       32.65        7.89     33.84 o 
   1  20   6       17.90       21.59     23.17 o 
   2  20   6       19.34       39.62     20.76 o 
   3  20   6        1.48      -13.45     21.63 o 
   4  20   6        0.00       29.55     27.79 o 
   1   1   7      129.98       75.54      5.27 o 
   2   1   7     4062.62     4330.48     38.93 o 
   3   1   7     1491.89     1296.57     15.88 o 
   4   1   7     2387.27     2787.90     28.87 o 
   5   1   7    15146.35    15660.37    114.74 o 
   6   1   7     3924.15     4046.61     39.95 o 
   7   1   7       52.45       26.68      5.36 o 
   8   1   7     8901.85     9156.04     93.45 o 
   9   1   7      199.16      189.31     10.99 o 
  10   1   7     5779.95     6006.76     85.41 o 
  11   1   7        2.19       -9.20     12.35 o 
  12   1   7       13.65       17.35     21.87 o 
  13   1   7        8.68        7.45     22.71 o 
  14   1   7      486.69      453.88     50.75 o 
  15   1   7      224.79      255.77     45.92 o 
  16   1   7        6.94        2.31     35.01 o 
  17   1   7      444.28      366.87     56.71 o 
  18   1   7      157.44      133.18     45.30 o 
   0   2   7     5327.51     4869.45     51.18 o 
   1   2   7     4707.35     4825.81     43.07 o 
   2   2   7    12956.68    12702.00     90.74 o 
   3   2   7     6695.76     7055.84     64.00 o 
   4   2   7     6830.84     6752.02     65.01 o 
   5   2   7    10627.74    11000.82     93.94 o 
   6   2   7       38.65        5.92      2.91 o 
   7   2   7     8581.58     8662.51     75.34 o 
   8   2   7     1415.90     1478.20     23.90 o 
   9   2   7     4463.80     4577.65     56.30 o 
  10   2   7       69.73       71.47     11.74 o 
  11   2   7     5703.02     5809.57     88.83 o 
  12   2   7      268.60      262.01     45.97 o 
  13   2   7      369.45      458.27     39.74 o 
  14   2   7      671.74      716.22     49.38 o 
  15   2   7      668.18      689.93     61.96 o 
  16   2   7      309.34      295.53     50.36 o 
  17   2   7       35.29       72.33     38.51 o 
  18   2   7       66.50       47.85     38.79 o 
   1   3   7      168.39      139.48      4.91 o 
   2   3   7      426.72      401.03      8.08 o 
   3   3   7       47.63       65.80      6.35 o 
   4   3   7     8892.37     9175.59     76.90 o 
   5   3   7     3235.06     3468.80     38.12 o 
   6   3   7     2304.24     2394.44     29.19 o 
   7   3   7        0.86        0.85      2.55 o 
   8   3   7      137.54      167.17      8.58 o 
   9   3   7      236.35      265.65     11.94 o 
  10   3   7       35.55       42.70     11.31 o 
  11   3   7        4.72       14.11     10.86 o 
  12   3   7      910.82      813.70     61.80 o 
  13   3   7       54.25       27.82     21.28 o 
  14   3   7      444.75      502.55     43.31 o 
  15   3   7      451.03      532.83     46.64 o 
  16   3   7      136.63      114.03     37.62 o 
  17   3   7      258.18      188.82     45.38 o 
  18   3   7       42.24      105.03     60.75 o 
   0   4   7     1037.68      964.67     15.96 o 
   1   4   7        0.14       -0.63      2.44 o 
   2   4   7       16.09       39.16      3.58 o 
   3   4   7      933.90      865.85     12.60 o 
   4   4   7     2207.75     2461.69     28.79 o 
   5   4   7      263.91      265.02      8.51 o 
   6   4   7      769.09      732.84     14.48 o 
   7   4   7       57.08       81.55      6.09 o 
   8   4   7       47.35       38.29      5.65 o 
   9   4   7      182.41      188.04     13.69 o 
  10   4   7      151.95      175.54     14.29 o 
  11   4   7      113.97       96.85     16.41 o 
  12   4   7      137.94      113.25     20.58 o 
  13   4   7      583.33      445.31     39.30 o 
  14   4   7      257.54      298.00     36.89 o 
  15   4   7      202.95      230.83     36.11 o 
  16   4   7      206.05      246.72     38.92 o 
  17   4   7      156.51       99.68     57.87 o 
  18   4   7       11.75       11.00     36.16 o 
   1   5   7     2473.28     2200.85     20.70 o 
   2   5   7     1949.46     2321.08     21.94 o 
   3   5   7     7253.78     7278.14     50.02 o 
   4   5   7     2970.78     3030.32     30.63 o 
   5   5   7     9154.05     9061.69     81.36 o 
   6   5   7     4182.59     4172.52     64.07 o 
   7   5   7     1097.05     1017.98     22.93 o 
   8   5   7     1162.41     1211.62     28.46 o 
   9   5   7       21.63       12.08      7.92 o 
  10   5   7     1511.29     1468.31     33.52 o 
  11   5   7       41.96       51.56     12.13 o 
  12   5   7      431.17      429.32     30.64 o 
  13   5   7      309.96      303.80     35.21 o 
  14   5   7     1213.51     1169.83     60.41 o 
  15   5   7      513.92      471.07     45.87 o 
  16   5   7      903.39      884.35     74.06 o 
  17   5   7      327.76      292.05     45.72 o 
  18   5   7        0.43       -5.56     37.53 o 
   0   6   7       52.24      111.71      6.78 o 
   1   6   7      305.67      356.24      7.98 o 
   2   6   7    11233.29    11594.62     79.37 o 
   3   6   7     2521.08     2844.26     26.70 o 
   4   6   7     4274.13     4131.84     34.32 o 
   5   6   7       56.54       28.45      4.28 o 
   6   6   7     1708.97     1629.97     20.96 o 
   7   6   7     4315.37     4284.07     47.08 o 
   8   6   7     2352.85     2417.08     35.72 o 
   9   6   7     1899.30     1936.83     33.60 o 
  10   6   7       30.17       15.67      9.75 o 
  11   6   7     7165.90     7154.87    124.81 o 
  12   6   7      158.47      147.09     25.17 o 
  13   6   7      325.38      291.31     34.93 o 
  14   6   7      646.05      665.65     47.97 o 
  15   6   7      279.25      236.08     44.27 o 
  16   6   7      130.01       96.61     30.65 o 
  17   6   7      120.55       87.50     33.58 o 
   1   7   7     2202.15     2214.73     23.56 o 
   2   7   7        3.33        9.01      3.82 o 
   3   7   7      382.62      376.47      9.20 o 
   4   7   7       38.96       57.04      4.76 o 
   5   7   7     1071.03     1140.85     17.32 o 
   6   7   7      207.07      237.56      8.87 o 
   7   7   7      122.68      110.65      8.92 o 
   8   7   7      331.10      356.39     15.82 o 
   9   7   7       30.79       38.08      8.23 o 
  10   7   7      298.48      270.59     20.22 o 
  11   7   7       32.85       51.94     14.08 o 
  12   7   7      769.04      746.39     40.99 o 
  13   7   7      509.89      449.78     40.91 o 
  14   7   7      229.34      206.34     32.53 o 
  15   7   7        6.00       29.03     29.01 o 
  16   7   7       15.65       46.46     34.94 o 
  17   7   7       69.55       29.87     52.85 o 
   0   8   7       24.41       36.20      7.39 o 
   1   8   7      736.22      750.06     14.49 o 
   2   8   7     1167.26     1151.72     18.01 o 
   3   8   7       79.40       96.19      6.69 o 
   4   8   7       53.40       35.82      4.51 o 
   5   8   7      243.05      236.69      9.25 o 
   6   8   7     1618.76     1601.28     24.82 o 
   7   8   7     2726.19     2649.10     38.35 o 
   8   8   7      705.72      703.38     19.14 o 
   9   8   7      252.59      247.57     15.64 o 
  10   8   7      420.31      458.26     40.27 o 
  11   8   7      822.64      809.87     47.24 o 
  12   8   7       49.08       48.10     21.29 o 
  13   8   7       81.61       93.58     26.06 o 
  14   8   7        4.94        7.77     19.03 o 
  15   8   7        0.90      -10.02     30.66 o 
  16   8   7      129.36      174.60     46.14 o 
  17   8   7        8.77       19.47     36.40 o 
   1   9   7     1889.95     1828.65     25.58 o 
   2   9   7      776.67      815.48     16.70 o 
   3   9   7     4042.29     4071.50     42.96 o 
   4   9   7     1314.22     1288.79     19.35 o 
   5   9   7      895.84      813.01     30.23 o 
   6   9   7      767.97      731.46     21.96 o 
   7   9   7       31.55       34.50      8.28 o 
   8   9   7      895.22      899.95     22.68 o 
   9   9   7      219.75      210.27     17.69 o 
  10   9   7      255.24      243.14     30.35 o 
  11   9   7      524.12      502.95     39.49 o 
  12   9   7     1203.58     1139.51     56.05 o 
  13   9   7       54.35       50.73     23.05 o 
  14   9   7      420.21      369.26     48.38 o 
  15   9   7       44.56       19.71     33.46 o 
  16   9   7      342.85      297.11     56.81 o 
   0  10   7     3011.55     3000.61     53.64 o 
   1  10   7     1847.08     1827.97     29.40 o 
   2  10   7     2644.39     2557.64     50.19 o 
   3  10   7     2157.09     2084.56     40.37 o 
   4  10   7        3.61        8.63      5.63 o 
   5  10   7      389.43      367.52     23.85 o 
   6  10   7       57.78       49.06      9.88 o 
   7  10   7     1328.72     1249.92     27.42 o 
   8  10   7      737.14      626.86     41.82 o 
   9  10   7      224.30      214.15     19.65 o 
  10  10   7       15.10       12.47     15.55 o 
  11  10   7     1218.15     1325.43     60.24 o 
  12  10   7      176.26      126.33     28.23 o 
  13  10   7      249.29      256.91     50.86 o 
  14  10   7        9.55       10.19     23.60 o 
  15  10   7        0.68       26.93     25.32 o 
  16  10   7       75.70      104.66     41.70 o 
   1  11   7     1604.43     1648.37     27.42 o 
   2  11   7      184.26      194.23     10.72 o 
   3  11   7     1108.22     1112.75     22.46 o 
   4  11   7      481.26      449.36     15.77 o 
   5  11   7        7.37       12.57      9.32 o 
   6  11   7       44.77       37.29      9.72 o 
   7  11   7      176.97      195.56     18.76 o 
   8  11   7       67.11       80.63     14.12 o 
   9  11   7       96.32       95.06     14.77 o 
  10  11   7      166.86      193.87     23.05 o 
  11  11   7      170.59      175.12     30.00 o 
  12  11   7       73.89       77.77     21.76 o 
  13  11   7      126.46      105.96     28.06 o 
  14  11   7       68.61       44.87     26.93 o 
  15  11   7      173.32      136.33     33.19 o 
   0  12   7      129.03      137.82     15.39 o 
   1  12   7      608.06      600.14     21.46 o 
   2  12   7     2815.52     2782.00     37.16 o 
   3  12   7       25.12       24.55      7.31 o 
   4  12   7       78.45       60.49     12.85 o 
   5  12   7      246.23      218.68     17.66 o 
   6  12   7        1.28       -9.47      9.93 o 
   7  12   7       50.55       43.95     12.45 o 
   8  12   7      897.51      832.27     32.09 o 
   9  12   7      210.06      240.30     20.94 o 
  10  12   7      228.10       69.57     29.57 o 
  11  12   7       34.15       26.43     21.72 o 
  12  12   7       31.59       53.22     25.44 o 
  13  12   7     1231.09     1399.02    191.70 o 
  14  12   7       64.17       79.53     38.58 o 
  15  12   7      112.04      128.06     40.53 o 
   1  13   7     1664.82     1675.89     30.87 o 
   2  13   7      714.14      702.96     23.46 o 
   3  13   7     2974.98     2946.08     45.05 o 
   4  13   7        3.49       24.54     10.25 o 
   5  13   7      300.91      328.83     18.40 o 
   6  13   7      113.14       98.16     14.81 o 
   7  13   7       41.22       42.80     14.00 o 
   8  13   7      978.26     1072.22     37.56 o 
   9  13   7       22.04       18.10     11.70 o 
  10  13   7      631.32      665.28     38.56 o 
  11  13   7      163.16      181.44     33.42 o 
  12  13   7      392.24      419.81     45.38 o 
  13  13   7      113.16      159.37     33.98 o 
  14  13   7       71.51      145.56     42.49 o 
   0  14   7     2215.89     2307.07     65.19 o 
   1  14   7      195.33      208.17     16.09 o 
   2  14   7        0.93        8.88      9.43 o 
   3  14   7      207.90      192.14     15.88 o 
   4  14   7      163.87      139.45     18.72 o 
   5  14   7      227.89      193.57     17.81 o 
   6  14   7      298.98      310.68     21.48 o 
   7  14   7        0.27       10.78     12.19 o 
   8  14   7       38.08       26.55     14.41 o 
   9  14   7        0.86       -5.48     13.15 o 
  10  14   7       41.18       45.09     28.70 o 
  11  14   7      236.50      291.91     39.96 o 
  12  14   7       21.31       39.03     23.26 o 
  13  14   7        0.37        8.70     25.74 o 
   1  15   7      256.10      239.27     27.66 o 
   2  15   7        8.34       22.12     13.38 o 
   3  15   7      129.53      124.51     16.14 o 
   4  15   7       18.37       -5.99     14.08 o 
   5  15   7      121.77       89.01     16.76 o 
   6  15   7      467.14      463.08     31.09 o 
   7  15   7      119.76      140.61     21.66 o 
   8  15   7      156.27      188.35     23.77 o 
   9  15   7      194.63      159.76     20.22 o 
  10  15   7       23.90       38.56     20.43 o 
  11  15   7       65.98       61.96     29.08 o 
  12  15   7      358.86      385.14     47.68 o 
   0  16   7      885.71     1018.51     47.72 o 
   1  16   7      740.28      805.19     42.11 o 
   2  16   7      815.80      756.10     42.40 o 
   3  16   7      125.36      144.98     18.01 o 
   4  16   7      177.12      188.07     20.29 o 
   5  16   7      558.19      494.99     29.36 o 
   6  16   7       40.25       63.29     18.34 o 
   7  16   7      465.13      501.42     34.01 o 
   8  16   7       14.12       11.10     15.86 o 
   9  16   7      530.17      545.39     37.98 o 
  10  16   7        0.13       26.28     22.38 o 
  11  16   7      303.92      423.79     60.45 o 
   1  17   7      285.26      275.81     22.19 o 
   2  17   7      116.96       88.53     17.15 o 
   3  17   7       56.65       47.54     15.40 o 
   4  17   7      293.71      307.36     25.73 o 
   5  17   7      421.30      457.98     33.75 o 
   6  17   7      454.97      515.13     39.11 o 
   7  17   7       46.27       26.87     16.89 o 
   8  17   7       28.68       49.13     25.51 o 
   9  17   7      111.30       96.71     38.14 o 
  10  17   7      193.79      335.57     55.33 o 
   0  18   7       89.19       84.45     24.54 o 
   1  18   7        0.58        6.93     17.14 o 
   2  18   7       42.45       40.12     15.89 o 
   3  18   7       44.52       29.34     16.37 o 
   4  18   7        5.01       -5.81     17.09 o 
   5  18   7       76.16       45.85     37.41 o 
   6  18   7      154.16      112.73     39.88 o 
   7  18   7       58.04       65.75     37.79 o 
   8  18   7        1.65      -12.77     31.24 o 
   1  19   7      597.82      606.39     37.95 o 
   2  19   7       13.87       30.39     19.01 o 
   3  19   7      224.01      188.98     35.98 o 
   4  19   7       22.35       37.00     52.34 o 
   5  19   7       43.37       43.66     37.22 o 
   6  19   7      160.00      135.32     45.10 o 
   0  20   7       47.68       55.62     39.11 o 
   1  20   7       18.23       36.83     24.97 o 
   2  20   7      104.02      123.74     28.18 o 
   3  20   7        8.58       22.70     27.10 o 
   0   0   8      628.03      765.72     21.61 o 
   1   0   8      335.57      371.03     11.81 o 
   2   0   8     1343.59     1488.71     27.94 o 
   3   0   8      689.60      572.03     11.45 o 
   4   0   8     1331.96     1616.11     23.35 o 
   5   0   8    14642.38    14560.13    151.20 o 
   6   0   8     5388.64     5726.97     85.92 o 
   7   0   8     6991.75     6357.98     96.25 o 
   8   0   8     1294.55     1268.77     38.27 o 
   9   0   8     4736.37     4923.37     83.87 o 
  10   0   8     1046.21     1168.99     62.05 o 
  11   0   8     4500.66     4480.99    178.27 o 
  12   0   8        6.66      -29.40     26.51 o 
  13   0   8       29.97       82.59     43.00 o 
  14   0   8       64.06       70.87     41.81 o 
  15   0   8       35.41       -2.72     41.30 o 
  16   0   8      510.56      499.46     84.29 o 
  17   0   8      341.72      232.31     66.79 o 
  18   0   8        9.87       -4.25     52.85 o 
   1   1   8     4572.08     4513.89     38.09 o 
   2   1   8    11959.06    12627.91     94.95 o 
   3   1   8     1300.27     1253.14     15.37 o 
   4   1   8    11653.54    11443.27     85.88 o 
   5   1   8      941.43      853.82     11.59 o 
   6   1   8    11783.83    11940.12     98.29 o 
   7   1   8     2156.00     2062.93     29.57 o 
   8   1   8     4512.42     4270.22     52.74 o 
   9   1   8      453.41      481.28     17.29 o 
  10   1   8     3736.95     3705.11     75.39 o 
  11   1   8       17.83       -7.68     13.15 o 
  12   1   8      564.71      537.22     48.67 o 
  13   1   8       26.21       12.37     24.37 o 
  14   1   8        1.20       35.50     28.29 o 
  15   1   8      185.17      121.86     38.75 o 
  16   1   8       11.80       12.02     30.16 o 
  17   1   8       70.95       54.94     35.78 o 
  18   1   8        1.22       25.08     36.25 o 
   0   2   8      228.67      136.68      7.39 o 
   1   2   8      693.28      752.32     12.88 o 
   2   2   8    11193.21    11797.70     85.80 o 
   3   2   8     4142.71     4418.83     42.59 o 
   4   2   8      106.60       66.02      8.72 o 
   5   2   8        0.33        5.78      3.99 o 
   6   2   8     4930.59     5107.91     56.60 o 
   7   2   8        0.63        4.70      4.14 o 
   8   2   8       89.42       93.55      7.61 o 
   9   2   8      221.49      209.27     15.43 o 
  10   2   8      732.56      697.85     33.42 o 
  11   2   8        1.99        2.15     15.84 o 
  12   2   8      524.13      489.76     46.86 o 
  13   2   8      462.57      483.77     50.18 o 
  14   2   8      915.59      901.44     66.13 o 
  15   2   8      123.28      134.42     43.08 o 
  16   2   8       60.26        9.69     27.85 o 
  17   2   8      200.06      180.72     46.99 o 
  18   2   8       45.80      124.47     45.39 o 
   1   3   8     8048.05     7449.39     55.98 o 
   2   3   8      172.35      155.00      5.91 o 
   3   3   8    12664.48    12641.31    100.99 o 
   4   3   8      102.94       92.12      6.37 o 
   5   3   8     5592.83     5811.95     64.46 o 
   6   3   8        2.09        4.77      4.03 o 
   7   3   8      484.54      447.32     12.67 o 
   8   3   8      892.65      818.63     27.34 o 
   9   3   8        1.77        2.44      7.28 o 
  10   3   8      741.93      692.52     29.80 o 
  11   3   8     1054.74     1023.63     50.17 o 
  12   3   8     2337.93     2338.02     92.71 o 
  13   3   8      494.68      457.30     50.18 o 
  14   3   8      413.50      441.20     51.67 o 
  15   3   8      342.81      427.98     64.58 o 
  16   3   8      734.21      721.89     68.74 o 
  17   3   8      525.07      577.36     66.09 o 
  18   3   8      964.59     1002.11     84.66 o 
   0   4   8    10792.04    10219.62     90.44 o 
   1   4   8      804.43      828.64     11.22 o 
   2   4   8    18032.67    18217.58    110.83 o 
   3   4   8       79.61      102.16      5.70 o 
   4   4   8     4346.07     4108.89     40.87 o 
   5   4   8     1031.01     1012.11     19.23 o 
   6   4   8      830.14      914.88     17.38 o 
   7   4   8      560.13      591.17     15.93 o 
   8   4   8      116.02      127.32      8.10 o 
   9   4   8      174.14      166.43     17.04 o 
  10   4   8     1133.19     1136.67     25.83 o 
  11   4   8     4164.94     4193.33    100.44 o 
  12   4   8      535.96      605.39     62.79 o 
  13   4   8      599.15      666.84     75.71 o 
  14   4   8      765.60      802.77     79.70 o 
  15   4   8      458.51      384.37     52.43 o 
  16   4   8      466.33      478.66     58.70 o 
  17   4   8      411.23      358.47    132.30 o 
  18   4   8      103.10      118.41     46.17 o 
   1   5   8     3474.98     3243.88     29.73 o 
   2   5   8      359.78      464.73      9.31 o 
   3   5   8     3794.12     3822.96     34.64 o 
   4   5   8     1824.33     1779.53     22.60 o 
   5   5   8     1557.61     1610.54     25.67 o 
   6   5   8      137.30      141.75      9.86 o 
   7   5   8     1030.55     1055.75     22.32 o 
   8   5   8      551.69      548.67     15.10 o 
   9   5   8      153.27      129.89     13.39 o 
  10   5   8      555.36      570.24     28.40 o 
  11   5   8      803.28      753.91     45.70 o 
  12   5   8       24.39       24.67     21.92 o 
  13   5   8      392.33      313.69     42.80 o 
  14   5   8     1433.42     1347.43     77.90 o 
  15   5   8      281.79      216.00     43.79 o 
  16   5   8        3.38       26.20     34.42 o 
  17   5   8      143.19      176.71     47.22 o 
   0   6   8        5.97        2.38      4.16 o 
   1   6   8     1138.55     1221.66     14.79 o 
   2   6   8       63.82       83.79      5.70 o 
   3   6   8     1306.03     1302.66     15.99 o 
   4   6   8       80.52      101.47      4.57 o 
   5   6   8      378.55      345.61     14.76 o 
   6   6   8      113.42      114.52      8.55 o 
   7   6   8     2493.94     2574.66     36.21 o 
   8   6   8     1341.93     1312.78     31.67 o 
   9   6   8     4832.63     4690.27     76.06 o 
  10   6   8      414.90      367.35     21.97 o 
  11   6   8      395.87      464.66     36.98 o 
  12   6   8      908.50      933.59     42.08 o 
  13   6   8      130.45      114.85     26.92 o 
  14   6   8        8.82       -7.24     25.35 o 
  15   6   8      150.19      119.18     40.96 o 
  16   6   8      127.55      104.47     40.24 o 
  17   6   8        2.93       21.47     37.07 o 
   1   7   8      118.83       97.29      5.85 o 
   2   7   8     5340.78     5369.09     47.26 o 
   3   7   8     1490.76     1470.48     18.77 o 
   4   7   8     2013.35     1856.81     21.04 o 
   5   7   8     3181.59     2934.68     30.87 o 
   6   7   8     4757.09     4531.00     57.23 o 
   7   7   8     5444.08     5448.55     64.39 o 
   8   7   8     7217.89     7184.54     79.92 o 
   9   7   8       32.51       50.55      9.63 o 
  10   7   8      952.77     1000.82     39.09 o 
  11   7   8      190.53      176.57     19.60 o 
  12   7   8     1306.36     1277.10     48.28 o 
  13   7   8       58.35       40.23     18.85 o 
  14   7   8      252.94      204.41     33.92 o 
  15   7   8      184.51      209.71     66.45 o 
  16   7   8       34.57       26.51     49.96 o 
  17   7   8      293.85      143.77     68.15 o 
   0   8   8     1031.43     1039.32     24.70 o 
   1   8   8     1747.87     1707.60     29.71 o 
   2   8   8      402.61      408.25     11.30 o 
   3   8   8     2625.86     2535.57     30.40 o 
   4   8   8       80.02       78.24      8.65 o 
   5   8   8     1527.93     1468.42     24.19 o 
   6   8   8      692.56      660.98     19.61 o 
   7   8   8     2799.34     2880.29     42.87 o 
   8   8   8      514.06      526.97     21.24 o 
   9   8   8       41.17       31.77     12.15 o 
  10   8   8     1720.85     1769.05     54.93 o 
  11   8   8      747.75      713.96     44.36 o 
  12   8   8      267.18      266.86     38.08 o 
  13   8   8     1536.27     1618.21     67.78 o 
  14   8   8      261.04      292.88     37.87 o 
  15   8   8      106.14      133.58     64.24 o 
  16   8   8      104.09       74.27     58.29 o 
   1   9   8      712.12      699.57     15.11 o 
   2   9   8      135.37      130.82     10.05 o 
   3   9   8      149.06      152.46      8.69 o 
   4   9   8     3501.69     3466.92     41.09 o 
   5   9   8      861.83      837.07     20.64 o 
   6   9   8     1242.39     1230.57     28.08 o 
   7   9   8      584.32      522.18     19.92 o 
   8   9   8      441.42      430.20     19.61 o 
   9   9   8       50.29       63.45     13.87 o 
  10   9   8      794.89      738.20     54.05 o 
  11   9   8     1150.81     1114.83     53.74 o 
  12   9   8        4.70       -8.04     20.21 o 
  13   9   8      286.98      292.54     37.18 o 
  14   9   8        0.39       -5.47     28.64 o 
  15   9   8       20.03      -15.63     47.24 o 
  16   9   8       26.80       17.16     52.00 o 
   0  10   8     8135.65     7954.58     98.76 o 
   1  10   8     2380.82     2410.79     31.90 o 
   2  10   8     3444.88     3368.00     42.42 o 
   3  10   8     1733.19     1717.63     26.44 o 
   4  10   8     1461.28     1408.32     26.40 o 
   5  10   8      216.68      240.45     14.96 o 
   6  10   8       95.87      107.51     11.84 o 
   7  10   8       27.28       30.14      9.86 o 
   8  10   8       12.00       -2.25     10.74 o 
   9  10   8     1305.29     1398.54     61.13 o 
  10  10   8      847.68      807.29     49.32 o 
  11  10   8      625.56      697.63     58.38 o 
  12  10   8      613.01      643.02     77.20 o 
  13  10   8      181.30      216.48     76.22 o 
  14  10   8      506.08      596.27     62.20 o 
  15  10   8      359.83      387.98     84.46 o 
  16  10   8      181.84      195.78     74.27 o 
   1  11   8     6439.33     6388.58     73.92 o 
   2  11   8      337.10      332.85     19.58 o 
   3  11   8     4415.99     4327.98     50.83 o 
   4  11   8        1.21       -4.31      6.06 o 
   5  11   8       23.65        8.25      8.56 o 
   6  11   8       42.96       34.08     10.99 o 
   7  11   8       80.58       82.37     13.73 o 
   8  11   8       80.36       57.20     21.30 o 
   9  11   8       36.66       17.43     14.26 o 
  10  11   8      176.05      145.38     47.65 o 
  11  11   8       64.94       66.95     23.77 o 
  12  11   8      383.31      432.91     52.51 o 
  13  11   8        0.69      -15.53     24.53 o 
  14  11   8      347.63      473.39     58.57 o 
  15  11   8      156.81      158.22     65.77 o 
   0  12   8        2.79       -3.35     10.23 o 
   1  12   8        3.60        2.36      7.03 o 
   2  12   8     2908.95     2940.32     44.19 o 
   3  12   8       11.17       13.98      7.98 o 
   4  12   8       57.56       51.60      9.76 o 
   5  12   8       50.73       39.71     12.14 o 
   6  12   8      309.25      285.09     20.91 o 
   7  12   8       93.43       60.66     21.28 o 
   8  12   8      223.68      187.04     26.89 o 
   9  12   8       91.19       74.56     18.11 o 
  10  12   8       11.96       37.72     15.18 o 
  11  12   8      407.84      385.82     41.61 o 
  12  12   8       83.30       59.89     25.77 o 
  13  12   8       44.74      103.87     44.95 o 
  14  12   8      139.37      218.64     46.99 o 
   1  13   8      118.47      107.01     11.20 o 
   2  13   8      668.04      662.50     26.50 o 
   3  13   8      426.86      426.92     18.16 o 
   4  13   8       37.72       27.74      9.09 o 
   5  13   8      232.21      212.60     20.08 o 
   6  13   8     1493.21     1535.44     43.06 o 
   7  13   8       26.37       16.87     12.11 o 
   8  13   8      310.14      316.86     23.65 o 
   9  13   8       36.80       41.28     17.58 o 
  10  13   8      551.27      519.06     35.43 o 
  11  13   8      126.46      100.49     29.53 o 
  12  13   8       52.87       53.35     26.16 o 
  13  13   8      161.86       75.63     37.85 o 
  14  13   8        0.11       14.13     35.86 o 
   0  14   8      638.94      765.09     41.53 o 
   1  14   8      849.24      880.19     25.21 o 
   2  14   8      149.97      145.71     14.46 o 
   3  14   8      366.38      327.61     19.40 o 
   4  14   8      371.82      315.56     35.28 o 
   5  14   8      224.78      222.40     20.41 o 
   6  14   8      197.60      196.66     22.69 o 
   7  14   8     1202.36     1302.58     62.22 o 
   8  14   8      278.15      261.06     23.21 o 
   9  14   8     1092.34     1119.31     48.61 o 
  10  14   8       15.44       40.48     19.11 o 
  11  14   8     1081.35     1178.49     82.18 o 
  12  14   8       19.80       58.36     27.57 o 
  13  14   8      222.67      340.13     54.64 o 
   1  15   8      271.47      280.47     23.78 o 
   2  15   8        2.73       18.96     12.22 o 
   3  15   8      181.11      156.78     17.97 o 
   4  15   8     1658.75     1574.74     76.47 o 
   5  15   8      381.14      412.90     29.67 o 
   6  15   8      633.79      680.03     33.00 o 
   7  15   8       28.26       40.10     14.77 o 
   8  15   8      671.57      693.07     38.84 o 
   9  15   8      104.09      135.79     24.80 o 
  10  15   8      495.09      545.54     39.35 o 
  11  15   8      160.06      128.47     32.69 o 
  12  15   8       78.51       77.16     30.88 o 
   0  16   8      682.75      724.32     46.58 o 
   1  16   8      188.10      174.72     32.10 o 
   2  16   8        5.12       13.01     12.74 o 
   3  16   8      287.48      301.67     22.92 o 
   4  16   8       53.01       64.73     22.26 o 
   5  16   8       43.29       23.54     17.17 o 
   6  16   8        2.02        5.00     15.99 o 
   7  16   8       73.02       74.55     20.95 o 
   8  16   8       98.74      117.40     29.04 o 
   9  16   8       60.50       66.36     25.59 o 
  10  16   8        0.37       33.48     23.74 o 
  11  16   8       38.96       31.69     32.79 o 
   1  17   8       26.23       35.41     14.10 o 
   2  17   8        8.81       27.31     15.18 o 
   3  17   8     1043.70     1069.45     64.22 o 
   4  17   8        4.92       11.27     23.62 o 
   5  17   8        0.39       17.58     17.56 o 
   6  17   8       15.79       10.59     17.27 o 
   7  17   8       73.44       44.48     28.71 o 
   8  17   8       30.38       -4.23     21.19 o 
   9  17   8        0.05       10.48     29.08 o 
   0  18   8     1870.78     1873.06     70.28 o 
   1  18   8       24.99       -6.68     15.04 o 
   2  18   8      616.93      697.84     35.22 o 
   3  18   8       61.06       25.96     18.86 o 
   4  18   8      939.18      935.15     99.76 o 
   5  18   8      335.75      429.38     67.21 o 
   6  18   8       18.75        8.26     30.78 o 
   7  18   8       28.97       49.48     48.52 o 
   8  18   8       97.65      110.90     39.49 o 
   1  19   8       11.92        0.54     18.80 o 
   2  19   8       12.79      -34.67     17.34 o 
   3  19   8      269.10      254.93     35.58 o 
   4  19   8        0.09      -42.33     30.52 o 
   5  19   8      461.36      404.83     69.00 o 
   6  19   8        0.47      -35.18     28.57 o 
   0  20   8       66.41       83.67     42.04 o 
   1  20   8       10.35       12.29     27.77 o 
   2  20   8      126.39      125.71     36.55 o 
   1   1   9    12358.34    12942.79     94.06 o 
   2   1   9     5239.10     5891.85     48.03 o 
   3   1   9        4.01       11.66      3.05 o 
   4   1   9       25.91       62.12      4.71 o 
   5   1   9     1515.06     1575.11     17.78 o 
   6   1   9     4191.27     4381.92     39.65 o 
   7   1   9      843.64      868.89     20.12 o 
   8   1   9     2652.32     2548.94     42.19 o 
   9   1   9      106.54       99.19     15.52 o 
  10   1   9     2568.50     2584.02     67.38 o 
  11   1   9      102.88      105.80     28.70 o 
  12   1   9     1445.27     1370.07    149.72 o 
  13   1   9      162.66       85.22     31.16 o 
  14   1   9      117.04      113.51     34.97 o 
  15   1   9      557.77      530.99     85.14 o 
  16   1   9      187.61      257.00     49.69 o 
  17   1   9        5.72       -4.15     31.80 o 
  18   1   9        8.29       34.33     37.00 o 
   0   2   9     1406.59     1030.44     22.04 o 
   1   2   9     2556.62     2587.27     27.50 o 
   2   2   9    19817.75    20632.77    143.85 o 
   3   2   9      583.77      599.26     11.54 o 
   4   2   9     6940.19     6530.85     62.89 o 
   5   2   9     3160.48     3032.48     42.31 o 
   6   2   9     6195.69     6099.11     65.59 o 
   7   2   9     6915.11     6744.08     71.73 o 
   8   2   9     1681.24     1620.11     41.20 o 
   9   2   9      569.03      518.79     25.11 o 
  10   2   9       16.70       -5.40     11.73 o 
  11   2   9     2266.40     2074.75     84.35 o 
  12   2   9      345.33      351.25     42.84 o 
  13   2   9     1101.10     1128.84     69.77 o 
  14   2   9      876.44      884.57     66.85 o 
  15   2   9      750.10      776.63     92.53 o 
  16   2   9      341.88      408.24     56.18 o 
  17   2   9       38.98       78.46     57.02 o 
  18   2   9       22.82       22.67     37.07 o 
   1   3   9     2680.68     2730.87     30.11 o 
   2   3   9      912.82      886.89     14.16 o 
   3   3   9     1104.82     1074.24     18.11 o 
   4   3   9      311.26      234.65     11.49 o 
   5   3   9      153.27      113.52     11.71 o 
   6   3   9     1973.45     1988.42     29.67 o 
   7   3   9      262.84      290.50     11.81 o 
   8   3   9      168.02      149.03     11.90 o 
   9   3   9     1860.23     1794.79     36.24 o 
  10   3   9       71.10       42.94     12.86 o 
  11   3   9      221.90      164.56     31.96 o 
  12   3   9      258.72      216.55     36.57 o 
  13   3   9      100.87      121.26     33.14 o 
  14   3   9     1315.00     1142.88     85.74 o 
  15   3   9       31.08       30.29     39.60 o 
  16   3   9      166.10      231.21     49.03 o 
  17   3   9       33.49       13.76     35.11 o 
  18   3   9       62.52       64.71     41.69 o 
   0   4   9      269.65      294.40      9.79 o 
   1   4   9      200.02      221.51      6.35 o 
   2   4   9       36.23       17.10      3.39 o 
   3   4   9        9.02       22.98      3.70 o 
   4   4   9       10.40        6.32      4.28 o 
   5   4   9       47.96       40.58      8.02 o 
   6   4   9     3018.14     3078.94     39.77 o 
   7   4   9       42.51       32.62      6.14 o 
   8   4   9      127.32      132.52      9.45 o 
   9   4   9      102.95       86.57     11.89 o 
  10   4   9     1694.55     1692.25     38.70 o 
  11   4   9        0.67       12.75     21.46 o 
  12   4   9       59.00      102.74     29.81 o 
  13   4   9      905.03      812.45     62.25 o 
  14   4   9       50.97       25.82     35.01 o 
  15   4   9       11.62        3.55     30.00 o 
  16   4   9      253.44      326.75     84.29 o 
  17   4   9      184.15      186.56     48.43 o 
   1   5   9     3522.80     3329.37     28.01 o 
   2   5   9     1123.83     1078.40     13.82 o 
   3   5   9     2606.67     2604.86     25.18 o 
   4   5   9      358.25      322.06     10.80 o 
   5   5   9      874.92      880.81     17.78 o 
   6   5   9     6323.79     6358.78     63.33 o 
   7   5   9        4.22        7.99      5.57 o 
   8   5   9     1689.24     1744.63     28.84 o 
   9   5   9        1.88        1.34      6.98 o 
  10   5   9       75.14       80.79     12.08 o 
  11   5   9      419.20      379.82     44.38 o 
  12   5   9     1033.41     1122.65     68.49 o 
  13   5   9      231.44      194.82     38.61 o 
  14   5   9      915.61      946.10     69.61 o 
  15   5   9      216.74      291.11     48.78 o 
  16   5   9      901.55     1098.37     81.14 o 
  17   5   9      168.87      123.91     44.89 o 
   0   6   9     6770.66     6312.49     69.97 o 
   1   6   9        0.73       -3.15      3.27 o 
   2   6   9     9606.66     9722.98     71.33 o 
   3   6   9       53.15       64.19      4.74 o 
   4   6   9     3891.66     3909.68     48.08 o 
   5   6   9      427.71      411.26     12.77 o 
   6   6   9       48.43       50.67      6.91 o 
   7   6   9     6615.69     6492.43     79.84 o 
   8   6   9      178.47      184.06     13.73 o 
   9   6   9        3.67        5.33      9.56 o 
  10   6   9      272.58      279.10     32.00 o 
  11   6   9     1958.81     2105.19     58.75 o 
  12   6   9     1358.69     1294.96     65.29 o 
  13   6   9      163.60      225.37     40.94 o 
  14   6   9      520.22      494.87     54.13 o 
  15   6   9      450.97      510.08     57.90 o 
  16   6   9      259.72      347.11     53.14 o 
  17   6   9        0.40       36.37     54.89 o 
   1   7   9      220.14      234.50      8.16 o 
   2   7   9      212.66      245.01      8.29 o 
   3   7   9      153.55      183.28      7.63 o 
   4   7   9      514.89      518.79     10.33 o 
   5   7   9      645.86      628.11     17.20 o 
   6   7   9        0.14       -4.24      5.32 o 
   7   7   9       26.24       30.31      6.99 o 
   8   7   9      232.88      210.26     14.32 o 
   9   7   9      580.04      674.59     37.29 o 
  10   7   9      112.70       57.87     27.79 o 
  11   7   9      574.05      497.68     37.85 o 
  12   7   9       50.33       94.14     23.30 o 
  13   7   9       36.49       47.58     42.83 o 
  14   7   9      437.52      482.81     84.63 o 
  15   7   9       41.65       76.64     57.27 o 
  16   7   9        0.85      -32.97     44.02 o 
  17   7   9        0.70       10.54     51.83 o 
   0   8   9        6.84       11.56      6.70 o 
   1   8   9       54.52       57.89      6.02 o 
   2   8   9      830.78      898.84     16.39 o 
   3   8   9      275.71      281.91     10.28 o 
   4   8   9     1221.69     1249.76     21.39 o 
   5   8   9      129.83      129.37      9.52 o 
   6   8   9      256.10      232.63     11.36 o 
   7   8   9     1717.61     1741.47     36.19 o 
   8   8   9     2000.29     1912.80     38.68 o 
   9   8   9      133.47       96.90     16.27 o 
  10   8   9      246.36      221.07     29.02 o 
  11   8   9      592.21      669.93    104.01 o 
  12   8   9        0.43      -13.31     28.13 o 
  13   8   9      350.72      272.25     66.79 o 
  14   8   9       18.92       28.72     44.19 o 
  15   8   9        2.37      -37.56     39.26 o 
  16   8   9       77.97       80.38     59.31 o 
   1   9   9      830.25      790.32     16.35 o 
   2   9   9      630.71      610.47     15.42 o 
   3   9   9     1161.47     1117.68     20.49 o 
   4   9   9      887.95      892.13     20.65 o 
   5   9   9      637.83      684.47     19.40 o 
   6   9   9     3343.99     3321.78     44.47 o 
   7   9   9      168.84      186.31     16.04 o 
   8   9   9     3471.31     3657.99     69.87 o 
   9   9   9      285.79      286.47     22.18 o 
  10   9   9     2211.20     2204.19    189.57 o 
  11   9   9        6.66       -2.87     19.95 o 
  12   9   9      806.31      813.55     62.24 o 
  13   9   9      192.51      192.91     39.00 o 
  14   9   9      588.54      577.81     92.45 o 
  15   9   9        6.24       24.13     51.32 o 
  16   9   9      104.17        8.67     53.87 o 
   0  10   9     2930.21     2875.22     69.92 o 
   1  10   9       22.53       15.29      6.56 o 
   2  10   9     2016.70     1957.14     30.04 o 
   3  10   9      104.02      117.94      9.78 o 
   4  10   9       15.46       19.64      7.35 o 
   5  10   9      416.31      385.84     16.47 o 
   6  10   9      807.19      805.62     25.70 o 
   7  10   9      782.08      820.28     27.98 o 
   8  10   9      396.66      395.79     22.68 o 
   9  10   9      115.20      148.65     20.59 o 
  10  10   9       60.32       96.86     24.15 o 
  11  10   9       47.37       11.23     25.41 o 
  12  10   9      160.36      198.22     80.72 o 
  13  10   9       21.21       27.93     27.32 o 
  14  10   9        8.65      -29.40     40.62 o 
  15  10   9      137.98       92.79     56.59 o 
   1  11   9      456.28      444.06     15.76 o 
   2  11   9      147.26      156.02     10.78 o 
   3  11   9      304.70      298.82     16.00 o 
   4  11   9      338.72      325.83     14.82 o 
   5  11   9      122.84      112.88     12.50 o 
   6  11   9      159.85      143.31     21.15 o 
   7  11   9      109.56       94.26     14.74 o 
   8  11   9       26.06       27.28     11.78 o 
   9  11   9        4.30       10.04     13.76 o 
  10  11   9        4.42       15.04     22.01 o 
  11  11   9       58.95       40.61     29.73 o 
  12  11   9      366.24      388.13     52.24 o 
  13  11   9       52.93       27.53     27.87 o 
  14  11   9        0.71       23.45     48.09 o 
  15  11   9       63.67       96.19     63.22 o 
   0  12   9     3864.12     4212.32    107.29 o 
   1  12   9      805.89      831.04     25.83 o 
   2  12   9     1392.55     1374.25     31.07 o 
   3  12   9      167.40      158.95     12.45 o 
   4  12   9      480.70      468.88     30.66 o 
   5  12   9      527.78      501.73     52.07 o 
   6  12   9      166.29      144.37     25.55 o 
   7  12   9      335.14      320.89     22.70 o 
   8  12   9      108.20      103.42     16.25 o 
   9  12   9      263.12      308.55     28.92 o 
  10  12   9       13.10        7.79     18.77 o 
  11  12   9      334.25      360.68     54.49 o 
  12  12   9       10.66       39.85     30.21 o 
  13  12   9      245.72      252.80     48.12 o 
  14  12   9       16.90       11.05     50.30 o 
   1  13   9     1318.93     1400.92     31.98 o 
   2  13   9      329.26      352.47     18.65 o 
   3  13   9      238.82      225.78     15.97 o 
   4  13   9      244.42      252.99     19.75 o 
   5  13   9      427.26      437.27     25.72 o 
   6  13   9      203.46      197.91     19.46 o 
   7  13   9      688.34      671.34     30.78 o 
   8  13   9      303.05      268.99     22.66 o 
   9  13   9        0.48        5.33     14.97 o 
  10  13   9     1410.35     1497.69     68.00 o 
  11  13   9      376.83      493.39     51.42 o 
  12  13   9      626.70      668.54     66.36 o 
  13  13   9      207.24      162.09     43.12 o 
   0  14   9     4353.42     4122.56     92.45 o 
   1  14   9      328.56      325.96     17.87 o 
   2  14   9      558.64      563.87     22.54 o 
   3  14   9      116.09       75.58     12.49 o 
   4  14   9       10.41       -6.15     10.35 o 
   5  14   9      169.76      118.54     20.60 o 
   6  14   9      482.00      428.24     27.02 o 
   7  14   9       11.51       25.45     13.82 o 
   8  14   9       15.29        6.39     13.71 o 
   9  14   9       66.21       70.03     20.49 o 
  10  14   9       64.34       52.11     25.94 o 
  11  14   9      148.37      112.45     37.80 o 
  12  14   9       66.58       64.63     29.54 o 
   1  15   9       81.72       49.71     14.05 o 
   2  15   9        6.62       20.74     12.74 o 
   3  15   9       35.34       43.89     15.03 o 
   4  15   9      266.31      271.57     21.70 o 
   5  15   9      426.22      440.44     27.55 o 
   6  15   9      425.04      426.48     30.89 o 
   7  15   9       22.89       20.85     15.22 o 
   8  15   9       61.06       80.12     18.75 o 
   9  15   9        4.38        7.55     18.37 o 
  10  15   9      162.61      141.12     32.94 o 
  11  15   9       19.85       38.64     26.42 o 
   0  16   9      155.33      154.18     26.24 o 
   1  16   9      133.70      103.90     17.63 o 
   2  16   9       47.69       53.28     14.78 o 
   3  16   9        8.70       17.36     15.70 o 
   4  16   9      151.81      176.12     22.39 o 
   5  16   9      496.85      508.63     33.71 o 
   6  16   9       26.25       63.38     19.16 o 
   7  16   9      317.34      316.64     29.59 o 
   8  16   9       82.68      112.42     21.98 o 
   9  16   9      253.09      300.87     62.94 o 
  10  16   9       27.27        9.74     30.24 o 
   1  17   9      353.25      364.95     25.29 o 
   2  17   9       26.55       57.26     18.21 o 
   3  17   9      100.83      148.60     23.03 o 
   4  17   9      701.28      682.14     47.10 o 
   5  17   9       23.82       39.63     18.58 o 
   6  17   9      313.86      393.27     32.49 o 
   7  17   9       60.73       80.79     25.91 o 
   8  17   9      181.52      214.23     68.71 o 
   9  17   9       40.24       52.71     34.16 o 
   0  18   9      184.46      152.42     30.98 o 
   1  18   9        3.78        6.88     15.54 o 
   2  18   9       21.64       40.17     19.01 o 
   3  18   9       34.53       44.02     22.60 o 
   4  18   9       11.23       34.39     31.69 o 
   5  18   9       33.35       69.27     37.78 o 
   6  18   9       66.52       58.59     37.98 o 
   7  18   9        0.06        0.75     28.30 o 
   1  19   9       86.40       44.73     28.87 o 
   2  19   9        4.10        0.41     25.39 o 
   3  19   9      171.18      246.58     35.18 o 
   4  19   9       50.28       58.35     36.78 o 
   5  19   9       27.38       57.81     38.78 o 
   0   0  10     8002.06     7899.17    112.81 o 
   1   0  10     8409.32     9549.82    107.40 o 
   2   0  10     6375.86     6358.81     84.49 o 
   3   0  10     1306.00     1189.08     26.28 o 
   4   0  10      901.26      780.61     18.01 o 
   5   0  10    12612.03    12052.02    126.89 o 
   6   0  10     1472.20     1386.76     28.17 o 
   7   0  10     6835.71     6907.22    102.92 o 
   8   0  10      450.63      389.85     45.71 o 
   9   0  10     5294.51     5312.44    145.41 o 
  10   0  10      175.02      157.00     30.69 o 
  11   0  10     4073.17     3900.55    175.89 o 
  12   0  10       34.03       38.75     35.69 o 
  13   0  10      585.42      530.39     76.81 o 
  14   0  10       78.10       48.09     40.62 o 
  15   0  10        3.24       12.58     39.43 o 
  16   0  10      104.14       88.37     56.59 o 
  17   0  10      252.88      236.22     73.76 o 
   1   1  10      124.37      124.81      6.22 o 
   2   1  10     1913.12     2166.88     24.95 o 
   3   1  10      817.75      867.65     14.04 o 
   4   1  10     1306.22     1347.18     20.09 o 
   5   1  10      397.90      419.91      8.91 o 
   6   1  10      530.61      501.76     10.51 o 
   7   1  10     2772.87     2799.96     32.82 o 
   8   1  10      411.35      379.90     21.17 o 
   9   1  10      791.10      825.57     37.03 o 
  10   1  10     1785.96     1765.02     55.51 o 
  11   1  10      684.93      637.82     51.50 o 
  12   1  10      624.65      589.14     51.97 o 
  13   1  10       98.61      151.55     36.17 o 
  14   1  10      214.88      192.85     39.15 o 
  15   1  10       29.73       81.26     34.40 o 
  16   1  10       25.53        7.57     32.21 o 
  17   1  10        1.45      -38.13     29.85 o 
   0   2  10      404.91      560.94     16.91 o 
   1   2  10        2.23       18.23      3.82 o 
   2   2  10      839.27      781.09     12.77 o 
   3   2  10     1353.56     1271.56     16.56 o 
   4   2  10      198.50      193.86      8.87 o 
   5   2  10      625.64      590.36     21.26 o 
   6   2  10      661.97      695.42     16.72 o 
   7   2  10     1261.93     1260.23     24.83 o 
   8   2  10     1254.71     1274.09     31.33 o 
   9   2  10       81.92       39.90     15.49 o 
  10   2  10      407.54      332.18     28.24 o 
  11   2  10        6.16       -8.56     30.59 o 
  12   2  10      157.10      202.60     41.98 o 
  13   2  10       48.94       57.26     28.62 o 
  14   2  10       11.14       40.07     34.67 o 
  15   2  10       51.65       36.10     31.88 o 
  16   2  10       24.64       24.25     33.44 o 
  17   2  10      652.23      763.82     76.01 o 
   1   3  10    43547.49    43473.95    317.70 o 
   2   3  10     2646.71     2699.77     27.61 o 
   3   3  10     5376.98     4981.52     43.47 o 
   4   3  10     2618.47     2647.80     33.71 o 
   5   3  10     2987.27     2887.45     40.76 o 
   6   3  10      136.74      131.89      9.05 o 
   7   3  10      808.75      796.20     20.00 o 
   8   3  10      240.19      248.47     13.78 o 
   9   3  10     2772.20     2668.55     50.72 o 
  10   3  10      516.28      600.00     51.83 o 
  11   3  10      134.54      151.10     60.16 o 
  12   3  10     1520.37     1477.39    138.59 o 
  13   3  10     1367.45     1358.78     78.26 o 
  14   3  10      403.38      529.15     86.50 o 
  15   3  10      980.91     1064.24     77.16 o 
  16   3  10       95.55       94.41     61.01 o 
  17   3  10      130.71      102.44     42.30 o 
   0   4  10    10223.32     9943.87    105.28 o 
   1   4  10      164.09      189.51      7.21 o 
   2   4  10     3114.52     2941.71     31.06 o 
   3   4  10      154.33      186.89      8.98 o 
   4   4  10      294.81      287.79     11.11 o 
   5   4  10      483.06      486.54     14.86 o 
   6   4  10      470.03      472.11     15.17 o 
   7   4  10     1268.89     1212.37     24.16 o 
   8   4  10      180.38      168.80     12.83 o 
   9   4  10      553.93      494.77     21.55 o 
  10   4  10      218.12      190.39     32.47 o 
  11   4  10     1988.73     2067.89    239.37 o 
  12   4  10       40.72       26.01     25.81 o 
  13   4  10     1866.75     1909.73     90.18 o 
  14   4  10      140.89      123.06     36.36 o 
  15   4  10     1397.43     1569.55     91.38 o 
  16   4  10      629.92      744.91     71.81 o 
  17   4  10      366.51      414.09     62.11 o 
   1   5  10     4692.89     4336.39     36.28 o 
   2   5  10     1446.57     1451.31     17.87 o 
   3   5  10     6079.36     6069.90     49.47 o 
   4   5  10      272.73      342.00     13.63 o 
   5   5  10     1774.47     1791.59     37.98 o 
   6   5  10      937.33     1004.55     20.28 o 
   7   5  10        3.09        1.28      5.63 o 
   8   5  10       72.62       42.14      7.63 o 
   9   5  10      112.36      105.93     11.32 o 
  10   5  10      397.21      360.26     25.47 o 
  11   5  10     2055.34     2075.71     86.77 o 
  12   5  10        1.14      -17.75     21.48 o 
  13   5  10      967.60     1014.87    108.42 o 
  14   5  10        8.04       26.10     29.08 o 
  15   5  10      424.24      410.38     56.50 o 
  16   5  10        2.60       12.52     35.11 o 
  17   5  10      212.96      255.92     54.15 o 
   0   6  10      571.37      481.91     14.81 o 
   1   6  10      325.34      334.71      9.34 o 
   2   6  10      239.64      221.49      8.03 o 
   3   6  10     4041.58     3951.67     35.28 o 
   4   6  10       24.23       36.13      6.64 o 
   5   6  10     2336.24     2269.02     42.48 o 
   6   6  10      130.63      153.33     12.03 o 
   7   6  10     5539.64     5438.59    151.71 o 
   8   6  10      134.83      105.88      9.91 o 
   9   6  10     6839.43     6524.87     94.57 o 
  10   6  10       48.56       33.18     14.41 o 
  11   6  10     1336.41     1471.63    116.41 o 
  12   6  10      319.98      282.79     42.34 o 
  13   6  10        1.82       16.19     27.17 o 
  14   6  10      370.13      346.42     50.50 o 
  15   6  10        0.84       21.00     31.42 o 
  16   6  10        7.58       25.83     50.47 o 
  17   6  10        2.09       68.15     60.16 o 
   1   7  10      392.36      390.18     11.03 o 
   2   7  10       20.64       19.43      4.56 o 
   3   7  10     2004.21     1982.16     23.99 o 
   4   7  10       87.08       87.89      8.35 o 
   5   7  10     1409.10     1562.22     25.96 o 
   6   7  10      686.27      715.61     19.70 o 
   7   7  10     4823.82     4878.89     58.31 o 
   8   7  10     3145.01     3309.13     75.61 o 
   9   7  10     1389.97     1255.70     49.31 o 
  10   7  10      397.47      468.14     42.73 o 
  11   7  10      369.80      294.85     55.83 o 
  12   7  10      507.75      587.33     82.25 o 
  13   7  10       56.77       50.13     47.58 o 
  14   7  10        2.73       28.55     45.38 o 
  15   7  10       58.54       49.45     55.40 o 
  16   7  10        6.78       34.33     57.44 o 
   0   8  10      925.50      938.57     25.30 o 
   1   8  10      777.74      796.50     25.30 o 
   2   8  10     1083.06     1110.15     24.74 o 
   3   8  10     3266.64     3179.18     39.19 o 
   4   8  10       88.91       70.74      9.11 o 
   5   8  10     4166.51     4236.05     55.40 o 
   6   8  10      633.82      657.94     19.34 o 
   7   8  10     5833.36     5843.96     68.45 o 
   8   8  10       88.66       98.30     20.56 o 
   9   8  10     1053.12     1299.80     66.67 o 
  10   8  10      446.18      400.55     35.09 o 
  11   8  10      951.25      801.55     58.51 o 
  12   8  10       84.72       16.31     36.71 o 
  13   8  10      449.12      431.32     79.87 o 
  14   8  10        2.38       26.00     40.62 o 
  15   8  10      241.26       70.36     53.02 o 
  16   8  10      363.68      356.03     87.35 o 
   1   9  10        6.91        6.33      5.38 o 
   2   9  10      330.87      342.97     13.17 o 
   3   9  10       24.38       33.51      8.60 o 
   4   9  10      102.61       88.04     10.12 o 
   5   9  10      479.66      450.09     19.55 o 
   6   9  10      415.92      387.88     16.89 o 
   7   9  10        0.12        3.33      8.84 o 
   8   9  10       19.95       32.61     11.99 o 
   9   9  10      191.97      172.21     23.41 o 
  10   9  10      610.99      634.29     90.50 o 
  11   9  10      158.64      157.84     33.68 o 
  12   9  10        6.89       78.68     49.79 o 
  13   9  10      370.87      496.92     84.29 o 
  14   9  10       36.79       80.72     55.91 o 
  15   9  10        0.59      -20.39     50.13 o 
   0  10  10     2016.33     1930.38     49.55 o 
   1  10  10     3543.77     3603.00     52.54 o 
   2  10  10     1844.12     1742.61     30.39 o 
   3  10  10       63.19       94.97      9.42 o 
   4  10  10      236.96      227.46     14.47 o 
   5  10  10      120.91      124.60     12.16 o 
   6  10  10       91.35       95.95     11.79 o 
   7  10  10      428.25      390.58     22.59 o 
   8  10  10      193.49      171.36     21.24 o 
   9  10  10      190.61      194.38     22.47 o 
  10  10  10       56.54      122.79     60.42 o 
  11  10  10      219.16      273.62     42.90 o 
  12  10  10        2.86        7.79     25.29 o 
  13  10  10      701.99      808.76    101.29 o 
  14  10  10       94.49      106.55     57.78 o 
  15  10  10      524.38      596.84     99.25 o 
   1  11  10     9825.63    10050.44    100.16 o 
   2  11  10      801.10      734.50     24.33 o 
   3  11  10     3381.26     3411.47     46.74 o 
   4  11  10      112.55      105.17     11.93 o 
   5  11  10      614.19      692.94     24.75 o 
   6  11  10       53.27       69.36     16.53 o 
   7  11  10      214.92      204.68     19.81 o 
   8  11  10      829.36      840.05     32.40 o 
   9  11  10        0.18       -1.80     13.18 o 
  10  11  10      200.24      192.31     38.47 o 
  11  11  10      465.48      471.22     53.76 o 
  12  11  10      410.20      462.92     55.30 o 
  13  11  10      142.57      104.35     58.12 o 
  14  11  10       35.28       48.94     51.49 o 
   0  12  10     1582.59     1539.47     49.78 o 
   1  12  10      268.10      265.73     16.07 o 
   2  12  10     1417.97     1403.77     34.93 o 
   3  12  10       39.48       61.72     11.38 o 
   4  12  10      305.71      307.93     17.61 o 
   5  12  10      134.66      134.10     14.23 o 
   6  12  10      201.06      220.77     19.92 o 
   7  12  10        1.69        9.75     12.09 o 
   8  12  10      134.48       58.77     18.72 o 
   9  12  10      187.67      154.37     23.39 o 
  10  12  10      144.22      197.91     33.22 o 
  11  12  10      278.57      288.72     47.35 o 
  12  12  10      276.04      261.93     57.61 o 
  13  12  10      129.75      101.29     57.61 o 
  14  12  10        0.11      -19.20     42.15 o 
   1  13  10      849.49      889.61     30.42 o 
   2  13  10     1276.06     1157.96     35.27 o 
   3  13  10       28.02       26.16      9.91 o 
   4  13  10       60.42       45.70     11.53 o 
   5  13  10       62.02       38.53     11.67 o 
   6  13  10      308.55      335.27     29.53 o 
   7  13  10       64.56       51.98     14.95 o 
   8  13  10       35.54       49.84     15.27 o 
   9  13  10      488.83      476.57     34.74 o 
  10  13  10       15.16       26.82     22.86 o 
  11  13  10      310.10      376.55     43.65 o 
  12  13  10       17.65       33.15     30.58 o 
  13  13  10      222.44      148.36     67.47 o 
   0  14  10      265.39      196.28     26.80 o 
   1  14  10      425.93      418.89     20.61 o 
   2  14  10      355.79      336.99     20.88 o 
   3  14  10      176.54      188.96     21.37 o 
   4  14  10     1135.66     1177.83     35.43 o 
   5  14  10     1689.65     1708.21     48.44 o 
   6  14  10      114.76      118.33     18.80 o 
   7  14  10     1184.54     1285.41     43.25 o 
   8  14  10      131.72      110.87     18.78 o 
   9  14  10     1655.79     1934.10     62.90 o 
  10  14  10       22.36       59.03     26.75 o 
  11  14  10      564.29      567.42     55.19 o 
  12  14  10       54.48       60.89     39.68 o 
   1  15  10        3.99       15.46     12.57 o 
   2  15  10      169.59      120.90     17.51 o 
   3  15  10      190.06      149.86     18.78 o 
   4  15  10       72.12       61.71     17.05 o 
   5  15  10       47.12       51.49     17.78 o 
   6  15  10       70.30       70.75     17.09 o 
   7  15  10      275.44      279.71     25.10 o 
   8  15  10      275.04      246.10     32.56 o 
   9  15  10      138.89      150.98     25.88 o 
  10  15  10      359.79      436.70     48.53 o 
  11  15  10      173.76      162.14     35.31 o 
   0  16  10      270.01      269.65     31.49 o 
   1  16  10      113.17       65.98     17.39 o 
   2  16  10       19.03       14.69     15.26 o 
   3  16  10      671.41      679.17     35.45 o 
   4  16  10       35.79        6.12     19.08 o 
   5  16  10      174.95      167.46     23.93 o 
   6  16  10        0.09       -9.96     15.18 o 
   7  16  10      136.89      124.34     22.44 o 
   8  16  10       10.84        6.15     26.88 o 
   9  16  10      139.16      185.31     32.43 o 
  10  16  10       12.41       59.23     40.02 o 
   1  17  10      268.08      339.13     50.14 o 
   2  17  10        0.07       13.91     17.19 o 
   3  17  10      452.91      445.07     31.86 o 
   4  17  10       25.31       36.00     17.95 o 
   5  17  10       79.58       98.02     26.31 o 
   6  17  10      156.38       97.24     49.46 o 
   7  17  10       11.39       13.88     24.17 o 
   8  17  10        1.01       35.44     23.87 o 
   0  18  10        1.09       19.05     51.92 o 
   1  18  10       29.16       25.26     20.59 o 
   2  18  10      100.22      143.94     30.07 o 
   3  18  10       15.84      -11.83     21.33 o 
   4  18  10      606.17      576.90    101.41 o 
   5  18  10      138.56       61.83     39.60 o 
   6  18  10       25.58       42.04     33.55 o 
   7  18  10        6.45       35.68     32.61 o 
   1  19  10       43.65       28.48     34.35 o 
   2  19  10       18.86       36.72     27.68 o 
   3  19  10      371.88      333.60     54.24 o 
   4  19  10       18.45       65.55     59.82 o 
   1   1  11      710.99      691.92     13.28 o 
   2   1  11      254.80      278.22     10.17 o 
   3   1  11      950.53      919.16     14.09 o 
   4   1  11        3.37        5.91      3.57 o 
   5   1  11      344.20      323.81      8.96 o 
   6   1  11     1502.66     1473.40     21.58 o 
   7   1  11      304.07      295.73     15.13 o 
   8   1  11     2069.90     2114.64     58.00 o 
   9   1  11     1972.99     2027.72     97.63 o 
  10   1  11     2319.16     2248.14     88.28 o 
  11   1  11      385.05      366.94     42.83 o 
  12   1  11     1624.25     1713.20     83.69 o 
  13   1  11      172.29      215.46     40.07 o 
  14   1  11      376.30      431.04     53.89 o 
  15   1  11      488.78      499.91     59.66 o 
  16   1  11       37.52       19.07     34.67 o 
  17   1  11       86.72      117.15     45.16 o 
   0   2  11     6412.50     5788.02     73.91 o 
   1   2  11     5151.27     5581.92     48.61 o 
   2   2  11    10036.70     9845.23     76.19 o 
   3   2  11      182.81      266.87      8.16 o 
   4   2  11     5434.30     5286.70     51.83 o 
   5   2  11      628.41      626.55     15.66 o 
   6   2  11     2998.50     3053.78     40.51 o 
   7   2  11     1305.17     1328.24     31.49 o 
   8   2  11     1710.27     1623.05     41.92 o 
   9   2  11       42.49        6.85     16.03 o 
  10   2  11     1320.66     1277.95     66.27 o 
  11   2  11      157.66       83.68     27.41 o 
  12   2  11        1.10        7.65     22.47 o 
  13   2  11      441.99      420.07    129.50 o 
  14   2  11      730.89      775.56     65.07 o 
  15   2  11      759.31      800.29     69.21 o 
  16   2  11      851.40      977.56     79.75 o 
  17   2  11        1.30       -0.95     48.18 o 
   1   3  11     2696.71     2705.84     30.63 o 
   2   3  11      243.95      203.38      7.49 o 
   3   3  11      849.50      816.18     13.63 o 
   4   3  11      880.33      798.51     18.15 o 
   5   3  11        1.38        4.66      5.09 o 
   6   3  11     1920.15     1923.07     30.15 o 
   7   3  11      101.40      108.74      8.83 o 
   8   3  11      480.40      437.85     22.06 o 
   9   3  11      370.50      441.98     27.30 o 
  10   3  11        9.69       19.19     19.68 o 
  11   3  11        1.03       -3.90     19.64 o 
  12   3  11      660.87      693.38     68.91 o 
  13   3  11       18.23       28.06     27.32 o 
  14   3  11      173.98      110.27     34.72 o 
  15   3  11        1.21        4.85     29.02 o 
  16   3  11       66.07       49.71     38.81 o 
  17   3  11       47.77       85.05     41.81 o 
   0   4  11    10487.28    10792.93    114.27 o 
   1   4  11     2718.39     2848.39     31.92 o 
   2   4  11     2285.51     2256.35     29.33 o 
   3   4  11      614.07      602.32     10.53 o 
   4   4  11       50.62       37.85      6.72 o 
   5   4  11      381.10      413.08     15.98 o 
   6   4  11      707.68      774.80     21.56 o 
   7   4  11     1186.60     1151.02     24.01 o 
   8   4  11      273.50      316.87     17.73 o 
   9   4  11      335.67      287.77     30.00 o 
  10   4  11      154.19      131.58     28.87 o 
  11   4  11       22.55       11.71     23.86 o 
  12   4  11       22.44       27.42     25.99 o 
  13   4  11      263.84      196.67     39.77 o 
  14   4  11      202.41      247.41     46.19 o 
  15   4  11       91.34      125.50     54.04 o 
  16   4  11        2.56      -27.71     30.25 o 
  17   4  11        2.53      -39.14     30.69 o 
   1   5  11     3730.99     3635.52     37.93 o 
   2   5  11     1757.53     1740.51     21.26 o 
   3   5  11     1002.64      981.82     15.83 o 
   4   5  11     1626.72     1667.63     28.08 o 
   5   5  11        5.00        7.79      6.46 o 
   6   5  11     2101.99     2121.37     35.80 o 
   7   5  11      157.26      153.45     10.79 o 
   8   5  11     1859.69     1898.00     35.55 o 
   9   5  11        9.42      -10.23     27.85 o 
  10   5  11     3051.49     3159.10    106.66 o 
  11   5  11      223.53      177.97     34.24 o 
  12   5  11     2399.93     2642.66    177.08 o 
  13   5  11        7.91       16.18     26.77 o 
  14   5  11      675.23      730.40     65.84 o 
  15   5  11      304.64      316.13    103.67 o 
  16   5  11      585.58      720.92     71.38 o 
  17   5  11      391.78      407.45    144.20 o 
   0   6  11     5102.46     4969.08     59.94 o 
   1   6  11      287.98      285.19      9.13 o 
   2   6  11     6180.89     5987.33     50.70 o 
   3   6  11       72.65       95.37      6.43 o 
   4   6  11     7324.87     7334.01     81.53 o 
   5   6  11      934.28      908.68     24.19 o 
   6   6  11     3695.34     3584.36     75.45 o 
   7   6  11     1490.77     1520.23     31.00 o 
   8   6  11      535.87      550.32     26.82 o 
   9   6  11       12.37        3.29      9.90 o 
  10   6  11      237.50      242.07     22.63 o 
  11   6  11      362.98      385.60     44.34 o 
  12   6  11      631.52      553.25    120.24 o 
  13   6  11       75.38       47.62     31.64 o 
  14   6  11      233.43      229.01     44.13 o 
  15   6  11       19.56      -21.75     41.98 o 
  16   6  11      764.07      517.48     95.34 o 
   1   7  11      164.42      146.78      7.19 o 
   2   7  11        6.57       11.82      4.58 o 
   3   7  11       11.92       10.13      5.48 o 
   4   7  11      330.41      303.77     20.70 o 
   5   7  11      484.84      450.16     16.38 o 
   6   7  11        1.89       -6.41      7.29 o 
   7   7  11        3.52        7.45      7.06 o 
   8   7  11        6.52       12.25      9.01 o 
   9   7  11        6.24        9.89     11.10 o 
  10   7  11       51.00       37.22     41.64 o 
  11   7  11        3.28       17.50     37.05 o 
  12   7  11      119.87       71.38     45.38 o 
  13   7  11      384.23      248.46     66.11 o 
  14   7  11       29.89        2.21     45.54 o 
  15   7  11       49.54       65.09     54.55 o 
  16   7  11        9.81      -18.35     52.51 o 
   0   8  11     3663.65     3677.00     57.96 o 
   1   8  11      295.00      321.52     11.86 o 
   2   8  11       14.78       21.95      6.39 o 
   3   8  11      446.87      411.66     17.46 o 
   4   8  11     1253.56     1238.95     30.72 o 
   5   8  11      349.31      319.75     21.61 o 
   6   8  11      945.31      914.14     30.52 o 
   7   8  11      170.07      163.54     14.29 o 
   8   8  11      135.45      134.98     14.15 o 
   9   8  11       69.24       70.82     14.95 o 
  10   8  11       20.64       19.28     15.28 o 
  11   8  11     1161.99     1247.22    110.12 o 
  12   8  11      214.99      188.47     58.63 o 
  13   8  11       79.59       36.88     44.87 o 
  14   8  11      204.64      224.84     67.13 o 
  15   8  11        0.27       30.76     56.93 o 
  16   8  11       29.59      -29.57     47.41 o 
   1   9  11      712.66      729.18     18.12 o 
   2   9  11     5055.08     5084.65     58.88 o 
   3   9  11     1911.64     1842.34     33.06 o 
   4   9  11      683.31      741.51     22.00 o 
   5   9  11      176.47      164.63     14.59 o 
   6   9  11     3475.24     3619.72     55.04 o 
   7   9  11      941.58      935.20     27.85 o 
   8   9  11     2163.80     2200.76     58.31 o 
   9   9  11      334.73      328.75     31.34 o 
  10   9  11     1617.47     1634.67     79.77 o 
  11   9  11       41.84       47.24     40.62 o 
  12   9  11     1463.63     1466.45    123.72 o 
  13   9  11      291.10      392.57     79.19 o 
  14   9  11      203.27      208.35     72.74 o 
  15   9  11       56.21       70.70     58.63 o 
   0  10  11      706.79      687.75     26.20 o 
   1  10  11      256.03      260.94     14.69 o 
   2  10  11     3796.05     3701.58     50.94 o 
   3  10  11       45.51       38.95      8.77 o 
   4  10  11      297.82      312.61     16.08 o 
   5  10  11       14.75       19.86      9.21 o 
   6  10  11      823.61      803.70     26.53 o 
   7  10  11      583.49      625.85     26.49 o 
   8  10  11      307.93      328.25     28.18 o 
   9  10  11      432.47      326.30     64.37 o 
  10  10  11      149.74       90.91     31.75 o 
  11  10  11        2.80        5.10     41.13 o 
  12  10  11      392.63      412.45     80.89 o 
  13  10  11       47.37       14.45     46.73 o 
  14  10  11       93.20      175.55     67.30 o 
  15  10  11       23.74       15.63     46.22 o 
   1  11  11        4.64       16.62      8.99 o 
   2  11  11        0.22        6.04      9.06 o 
   3  11  11       12.99       30.40      9.64 o 
   4  11  11       43.51       27.76      9.92 o 
   5  11  11        2.00       -2.46      9.41 o 
   6  11  11       68.45       48.65     15.15 o 
   7  11  11       26.45       17.60     12.29 o 
   8  11  11       44.96       43.79     15.93 o 
   9  11  11        0.46        1.90     14.30 o 
  10  11  11      107.60      145.92     99.33 o 
  11  11  11      233.97      279.72     45.75 o 
  12  11  11      156.45      173.17     61.35 o 
  13  11  11      147.97      137.48     58.46 o 
  14  11  11       60.63       76.81     56.59 o 
   0  12  11       51.97       52.45     16.80 o 
   1  12  11      194.31      210.27     16.16 o 
   2  12  11     1033.35     1068.31     28.91 o 
   3  12  11      103.64       82.17     12.34 o 
   4  12  11     1358.70     1406.03     33.42 o 
   5  12  11      149.01      183.30     15.90 o 
   6  12  11       60.26       64.89     15.55 o 
   7  12  11      510.13      504.07     27.52 o 
   8  12  11       22.20       27.77     16.21 o 
   9  12  11      214.06      232.01     26.35 o 
  10  12  11        6.72        3.95     20.85 o 
  11  12  11      520.07      543.27     58.78 o 
  12  12  11       31.56       43.51     46.90 o 
  13  12  11       39.38      105.71     56.59 o 
   1  13  11      340.95      347.50     24.87 o 
   2  13  11       93.12       85.40     13.95 o 
   3  13  11       14.32        2.28      9.42 o 
   4  13  11        4.45        1.28     10.24 o 
   5  13  11      246.80      254.35     18.84 o 
   6  13  11      303.69      293.17     27.26 o 
   7  13  11      619.95      544.83     29.50 o 
   8  13  11      814.07      878.91     56.12 o 
   9  13  11        2.22       27.65     19.33 o 
  10  13  11     1086.36     1240.78     67.22 o 
  11  13  11       23.79       60.90     33.88 o 
  12  13  11      386.49      453.24     89.39 o 
  13  13  11       29.17       66.28     57.44 o 
   0  14  11      770.98      810.86     74.27 o 
   1  14  11      227.27      182.61     18.42 o 
   2  14  11      422.02      392.18     27.53 o 
   3  14  11      131.82       98.45     16.70 o 
   4  14  11       68.92       72.85     14.29 o 
   5  14  11        0.83        7.03     11.91 o 
   6  14  11      125.40       96.12     19.60 o 
   7  14  11      147.21       93.38     15.96 o 
   8  14  11        0.07        6.81     14.94 o 
   9  14  11       11.87       26.08     20.85 o 
  10  14  11      171.60      208.75     36.41 o 
  11  14  11       42.00       66.29     29.40 o 
  12  14  11       44.09      -33.65     50.13 o 
   1  15  11      108.57       73.72     14.27 o 
   2  15  11      185.53      155.74     26.93 o 
   3  15  11      268.72      243.10     31.50 o 
   4  15  11       12.62       19.19     13.76 o 
   5  15  11       75.78       91.01     16.64 o 
   6  15  11      774.44      788.93     36.10 o 
   7  15  11       12.86       28.82     16.57 o 
   8  15  11      246.16      290.62     32.01 o 
   9  15  11       42.85       81.03     23.21 o 
  10  15  11       40.92       62.18     28.66 o 
  11  15  11       46.78       60.54     28.73 o 
   0  16  11      103.57      121.89     30.31 o 
   1  16  11       34.35       38.70     17.15 o 
   2  16  11       85.64      107.28     19.43 o 
   3  16  11       30.02       26.65     17.12 o 
   4  16  11      528.30      549.44     33.72 o 
   5  16  11       59.18       51.35     18.62 o 
   6  16  11       18.79       22.21     17.49 o 
   7  16  11       44.61       65.60     20.20 o 
   8  16  11      189.49      158.73     61.77 o 
   9  16  11       51.87       36.68     29.40 o 
   1  17  11       76.87       48.35     23.05 o 
   2  17  11       52.10       41.58     19.57 o 
   3  17  11        2.51        4.44     16.14 o 
   4  17  11      617.60      574.32     39.64 o 
   5  17  11       30.81       15.38     34.75 o 
   6  17  11      175.76      314.10    131.88 o 
   7  17  11        0.15        5.59     32.38 o 
   8  17  11      188.78      213.95     91.09 o 
   0  18  11       55.36      221.44     68.32 o 
   1  18  11       40.90       56.58     36.81 o 
   2  18  11       63.15       98.76     32.85 o 
   3  18  11       22.83       32.34     24.27 o 
   4  18  11       12.08       20.52     23.74 o 
   5  18  11        4.58       54.62     35.71 o 
   6  18  11       36.86       34.38     36.29 o 
   1  19  11        0.59      -24.00     30.05 o 
   2  19  11        0.15       24.64     35.37 o 
   3  19  11       22.06        2.43     33.50 o 
   0   0  12     6429.85     6197.84     96.44 o 
   1   0  12     4115.56     4174.02     54.00 o 
   2   0  12     3623.72     3610.09     53.15 o 
   3   0  12     3183.18     3030.56     56.91 o 
   4   0  12      496.82      440.16     18.17 o 
   5   0  12     6436.57     6360.13     83.13 o 
   6   0  12      612.57      602.08     26.26 o 
   7   0  12     8803.26     8677.69    201.07 o 
   8   0  12     3213.61     3210.68    159.15 o 
   9   0  12     1237.27     1208.34     64.96 o 
  10   0  12     1630.17     1629.08    108.25 o 
  11   0  12     2081.53     2270.96    133.24 o 
  12   0  12     1010.91     1003.35     95.68 o 
  13   0  12     2142.96     1917.31    130.69 o 
  14   0  12      235.60      141.90     55.40 o 
  15   0  12      375.44      387.81     78.68 o 
  16   0  12      522.45      632.02     97.55 o 
  17   0  12        1.16       -4.25     47.58 o 
   1   1  12      856.96      827.35     14.18 o 
   2   1  12     1165.57     1244.08     19.99 o 
   3   1  12      795.13      764.40     14.35 o 
   4   1  12       13.65       12.95      4.14 o 
   5   1  12      674.99      631.07     13.49 o 
   6   1  12      157.50      165.48     11.34 o 
   7   1  12       12.74        5.19     13.91 o 
   8   1  12     4434.17     4236.50     89.26 o 
   9   1  12      476.95      490.72     36.70 o 
  10   1  12       74.81       68.01     24.97 o 
  11   1  12      752.58      800.35     59.06 o 
  12   1  12        0.55        7.37     24.79 o 
  13   1  12        4.66       -0.68     24.09 o 
  14   1  12      241.15      215.83     43.89 o 
  15   1  12      285.60      316.25     52.33 o 
  16   1  12      132.17      110.30     42.59 o 
  17   1  12      135.20      186.10     52.15 o 
   0   2  12      277.44      187.20     11.39 o 
   1   2  12     1116.59     1175.00     17.97 o 
   2   2  12      533.49      470.09     11.65 o 
   3   2  12      349.23      349.79      9.76 o 
   4   2  12        8.10        9.90      3.77 o 
   5   2  12      692.24      681.98     32.41 o 
   6   2  12      398.60      387.24     13.64 o 
   7   2  12      575.06      598.46     29.10 o 
   8   2  12      343.49      318.00     31.96 o 
   9   2  12      434.00      404.21     63.39 o 
  10   2  12      170.23      149.26     29.92 o 
  11   2  12       29.53       51.68     25.25 o 
  12   2  12       77.60       18.04     28.64 o 
  13   2  12      238.25      289.83     64.75 o 
  14   2  12        3.18       -5.04     36.71 o 
  15   2  12       59.05       81.48     49.54 o 
  16   2  12        0.57        1.78     63.73 o 
  17   2  12      133.94      188.30     51.19 o 
   1   3  12    17962.66    17544.39    133.57 o 
   2   3  12     1987.80     1916.29     24.17 o 
   3   3  12     8431.81     8227.49     69.18 o 
   4   3  12     2804.04     2855.21     38.49 o 
   5   3  12     1487.39     1483.63     26.27 o 
   6   3  12     5617.67     5628.73     63.25 o 
   7   3  12     1181.30     1167.60     28.09 o 
   8   3  12       25.24       26.58     12.32 o 
   9   3  12        5.88        0.38     18.00 o 
  10   3  12       50.57       30.89     21.68 o 
  11   3  12      598.12      496.51     49.22 o 
  12   3  12      537.72      593.00     54.97 o 
  13   3  12      678.83      831.15     67.13 o 
  14   3  12       31.07        9.35     29.32 o 
  15   3  12      902.17      971.27     77.47 o 
  16   3  12       61.06       29.33     37.43 o 
  17   3  12      238.28      333.81     93.55 o 
   0   4  12      807.02      798.45     24.32 o 
   1   4  12     1176.53     1165.49     19.18 o 
   2   4  12        2.39       -1.40      3.77 o 
   3   4  12      684.91      680.13     16.59 o 
   4   4  12       35.57       42.88      7.61 o 
   5   4  12        8.98       22.19      6.96 o 
   6   4  12       93.01      111.86     10.89 o 
   7   4  12     1595.88     1616.66     34.66 o 
   8   4  12     1709.08     1636.26     43.43 o 
   9   4  12      549.03      627.52     48.70 o 
  10   4  12        0.74        3.90     21.19 o 
  11   4  12     1978.85     1968.47     92.79 o 
  12   4  12       51.86        2.75     24.73 o 
  13   4  12     1155.65     1159.65     76.26 o 
  14   4  12        3.52      -23.46     28.32 o 
  15   4  12     1480.01     1697.23     96.09 o 
  16   4  12       64.44       75.32     40.61 o 
   1   5  12     1340.80     1284.46     23.30 o 
   2   5  12     1033.16      929.67     18.51 o 
   3   5  12     6861.88     6902.08     73.55 o 
   4   5  12      976.45      975.32     25.77 o 
   5   5  12      835.02      827.74     26.58 o 
   6   5  12      817.46      835.96     31.21 o 
   7   5  12       41.59       25.42      8.19 o 
   8   5  12     1474.66     1562.51     39.97 o 
   9   5  12      239.67      243.19     34.83 o 
  10   5  12       33.92       13.78     59.48 o 
  11   5  12      354.98      405.82     46.39 o 
  12   5  12        0.71      -41.75     22.60 o 
  13   5  12      824.60      749.47     63.85 o 
  14   5  12        1.89      -22.94     27.23 o 
  15   5  12      444.10      660.78    162.64 o 
  16   5  12      517.18      541.64     66.75 o 
   0   6  12       75.17       61.01      9.36 o 
   1   6  12     3500.02     3642.46     37.58 o 
   2   6  12     6213.46     6080.56     65.16 o 
   3   6  12     3665.90     3654.26     49.99 o 
   4   6  12      239.44      245.47     18.03 o 
   5   6  12     1799.97     1741.39     35.03 o 
   6   6  12       28.84       16.12      7.90 o 
   7   6  12     2174.34     2130.60     47.88 o 
   8   6  12      295.26      250.98     22.14 o 
   9   6  12      831.53      863.92     54.90 o 
  10   6  12      189.55      168.59     31.79 o 
  11   6  12     1274.37     1331.68     90.58 o 
  12   6  12      498.69      468.65    114.88 o 
  13   6  12       68.06       71.72     50.64 o 
  14   6  12      137.07      105.54     54.21 o 
  15   6  12       62.44       13.26     49.62 o 
  16   6  12      316.53      478.73     95.68 o 
   1   7  12     6004.51     5931.95     51.84 o 
   2   7  12      442.68      477.57     14.18 o 
   3   7  12      531.75      573.22     25.23 o 
   4   7  12      251.25      214.49     15.85 o 
   5   7  12      558.01      588.18     26.95 o 
   6   7  12      120.65      113.58     19.27 o 
   7   7  12     3136.07     3173.53     57.93 o 
   8   7  12     1491.48     1447.64     36.74 o 
   9   7  12      802.98      780.41     42.05 o 
  10   7  12      319.42      294.99     29.50 o 
  11   7  12      115.77      121.68     50.30 o 
  12   7  12      203.12      167.22     59.48 o 
  13   7  12       69.59       86.67     52.00 o 
  14   7  12      135.95      114.71     53.19 o 
  15   7  12       90.65       84.29     58.29 o 
  16   7  12      101.55       69.68     57.10 o 
   0   8  12     4114.87     4146.13     66.90 o 
   1   8  12        3.73       13.09      6.09 o 
   2   8  12     4954.45     4939.51     61.91 o 
   3   8  12     2684.82     2582.50     38.85 o 
   4   8  12      327.93      315.78     15.41 o 
   5   8  12     1057.44     1072.63     47.12 o 
   6   8  12       89.27       51.85     12.61 o 
   7   8  12     3940.08     4010.67     68.44 o 
   8   8  12       16.30       19.44     10.15 o 
   9   8  12     3132.41     3183.71     90.36 o 
  10   8  12     1160.13     1138.79    103.16 o 
  11   8  12      796.27      917.87    100.44 o 
  12   8  12      105.37      134.60     59.31 o 
  13   8  12      341.10      328.67     76.13 o 
  14   8  12      182.39      144.96     65.94 o 
  15   8  12      184.82      215.83     74.95 o 
   1   9  12      261.37      253.60     14.21 o 
   2   9  12     2047.03     2097.65     36.81 o 
   3   9  12       44.83       28.43      8.75 o 
   4   9  12      107.32       87.16     11.13 o 
   5   9  12       18.55       19.33      9.39 o 
   6   9  12       60.01       66.22     12.32 o 
   7   9  12      162.26      190.95     17.36 o 
   8   9  12     1005.91      929.23     41.97 o 
   9   9  12      152.03      169.28     23.94 o 
  10   9  12      522.91      586.99     81.40 o 
  11   9  12       34.57       11.05     39.94 o 
  12   9  12        0.03       38.24     43.34 o 
  13   9  12       37.81       -2.89     47.41 o 
  14   9  12      103.78      174.36     63.90 o 
  15   9  12       67.44       38.75     53.87 o 
   0  10  12       46.53       26.29     12.61 o 
   1  10  12        9.69        4.86      7.69 o 
   2  10  12       73.70       87.21     15.73 o 
   3  10  12       20.05       31.74      9.41 o 
   4  10  12      497.06      463.12     19.00 o 
   5  10  12      107.48      108.42     13.30 o 
   6  10  12        7.66        5.48     10.45 o 
   7  10  12      473.55      423.43     23.20 o 
   8  10  12       31.50       28.04     13.43 o 
   9  10  12      272.99      299.91     41.89 o 
  10  10  12       56.07       70.36     41.64 o 
  11  10  12      140.02      185.75     60.16 o 
  12  10  12      268.14      268.85     69.85 o 
  13  10  12      582.46      705.44    100.10 o 
  14  10  12       63.09      121.17     62.71 o 
   1  11  12     3409.61     3432.79    106.09 o 
   2  11  12      456.17      485.18     20.51 o 
   3  11  12     2705.40     2768.55     47.84 o 
   4  11  12      739.98      755.45     25.13 o 
   5  11  12      845.45      801.96     38.22 o 
   6  11  12      576.31      616.73     27.01 o 
   7  11  12      737.48      811.51     31.03 o 
   8  11  12     1217.01     1213.55     46.03 o 
   9  11  12       95.45       52.46     20.28 o 
  10  11  12       61.30      132.56     52.00 o 
  11  11  12      385.07      489.95     82.59 o 
  12  11  12      106.30       54.04     48.43 o 
  13  11  12      261.66      315.42     79.87 o 
  14  11  12        3.77       44.53     58.97 o 
   0  12  12        0.62       -9.96     16.21 o 
   1  12  12      156.47      140.81     27.10 o 
   2  12  12       69.45       95.09     13.69 o 
   3  12  12        5.58       10.82      9.68 o 
   4  12  12        5.58        7.41      9.64 o 
   5  12  12       49.04       41.66     12.29 o 
   6  12  12      536.70      524.00     26.21 o 
   7  12  12        4.71       16.09     10.71 o 
   8  12  12       93.75       98.51     28.09 o 
   9  12  12      397.58      419.89     32.72 o 
  10  12  12        1.97       -3.11     25.89 o 
  11  12  12       30.35       26.68     47.92 o 
  12  12  12       27.01       94.83     54.21 o 
  13  12  12       80.91       10.20     53.70 o 
   1  13  12       49.56       36.98     12.50 o 
   2  13  12        2.11       10.97     10.65 o 
   3  13  12        4.52      -19.78      9.89 o 
   4  13  12       19.96       24.66     11.80 o 
   5  13  12        1.32        9.84     11.36 o 
   6  13  12      151.02      130.77     18.73 o 
   7  13  12       50.31       35.71     15.30 o 
   8  13  12       37.92       41.21     18.67 o 
   9  13  12       70.76       73.90     21.67 o 
  10  13  12       62.29       48.69     33.00 o 
  11  13  12      109.35       45.04     50.81 o 
  12  13  12       17.04       -3.40     45.21 o 
   0  14  12      224.08      157.23     28.18 o 
   1  14  12       41.66       39.24     13.26 o 
   2  14  12      148.24      119.71     23.56 o 
   3  14  12       71.08       91.10     14.77 o 
   4  14  12      345.67      380.90     23.03 o 
   5  14  12     1689.42     1780.89     44.04 o 
   6  14  12       33.44       52.62     12.90 o 
   7  14  12     1197.63     1378.68     41.98 o 
   8  14  12        9.78       15.26     18.39 o 
   9  14  12     1529.70     1677.32     60.28 o 
  10  14  12       34.86       27.89     26.16 o 
  11  14  12      142.11      252.54     74.27 o 
   1  15  12       77.83       41.37     16.66 o 
   2  15  12       17.95        5.46     11.65 o 
   3  15  12      145.09      142.56     19.32 o 
   4  15  12       72.66       58.28     22.11 o 
   5  15  12      230.98      226.77     30.14 o 
   6  15  12        1.03        9.83     15.08 o 
   7  15  12      284.42      317.77     26.99 o 
   8  15  12        0.45        2.94     18.41 o 
   9  15  12       34.63       55.04     22.52 o 
  10  15  12       19.00       24.46     26.32 o 
   0  16  12      172.98      143.23     32.54 o 
   1  16  12      181.70      117.99     27.39 o 
   2  16  12       45.94       32.03     19.30 o 
   3  16  12      195.06      257.50     26.25 o 
   4  16  12        5.77       25.52     16.65 o 
   5  16  12      218.72      199.39     24.64 o 
   6  16  12       18.56        3.32     18.57 o 
   7  16  12       99.85       86.76     23.18 o 
   8  16  12        0.12        3.63     25.98 o 
   9  16  12       43.71      106.73     32.43 o 
   1  17  12      555.34      644.32     49.92 o 
   2  17  12       36.30       72.13     30.61 o 
   3  17  12      200.85      277.94     72.20 o 
   4  17  12       57.08       69.08     26.66 o 
   5  17  12      209.09      279.10     39.67 o 
   6  17  12      383.59      448.34     59.67 o 
   7  17  12       18.49       -7.09     32.63 o 
   0  18  12       48.07      105.71     57.10 o 
   1  18  12       32.63       56.66     35.94 o 
   2  18  12        9.69       64.24     50.13 o 
   3  18  12        4.20      -32.80     40.62 o 
   4  18  12       47.76       32.30     34.26 o 
   5  18  12      345.54      292.98     64.49 o 
   1   1  13      238.55      217.21      8.44 o 
   2   1  13      166.77      137.55      8.34 o 
   3   1  13      183.72      172.28      9.14 o 
   4   1  13     4611.39     4684.07     56.05 o 
   5   1  13     1995.52     1927.62     35.48 o 
   6   1  13     6221.35     6071.83    109.27 o 
   7   1  13      759.93      723.82     35.42 o 
   8   1  13       63.60       41.79     28.01 o 
   9   1  13      315.04      268.38     67.81 o 
  10   1  13     2208.86     2186.76     90.53 o 
  11   1  13      306.95      263.84     40.74 o 
  12   1  13     2037.29     2008.06    147.77 o 
  13   1  13       51.80       36.31     29.66 o 
  14   1  13      430.70      438.61     56.34 o 
  15   1  13      350.26      324.23     64.75 o 
  16   1  13      456.29      571.17     68.25 o 
   0   2  13    11007.95    11218.20    119.41 o 
   1   2  13       92.07       83.53      6.61 o 
   2   2  13     6720.30     6571.74     61.35 o 
   3   2  13       84.80       97.92      6.65 o 
   4   2  13     6138.18     6222.16     65.75 o 
   5   2  13      404.64      419.15     18.87 o 
   6   2  13     3223.04     3233.67     50.21 o 
   7   2  13     1133.19     1099.32     37.73 o 
   8   2  13      199.91      203.86     32.79 o 
   9   2  13       65.11       21.86     20.45 o 
  10   2  13      600.49      456.92     46.26 o 
  11   2  13        1.23       -6.10     22.67 o 
  12   2  13       14.50        7.18     25.09 o 
  13   2  13       53.64       72.00     33.09 o 
  14   2  13      520.35      494.04     59.45 o 
  15   2  13      112.99      125.81     41.67 o 
  16   2  13     1957.95     2525.84    122.07 o 
   1   3  13      334.25      323.24     10.40 o 
   2   3  13        0.97        6.55      4.21 o 
   3   3  13      761.87      724.04     16.16 o 
   4   3  13      163.03      149.78     10.17 o 
   5   3  13      328.94      341.33     15.32 o 
   6   3  13     2397.11     2452.23     49.03 o 
   7   3  13     2189.38     2218.10     45.12 o 
   8   3  13     1191.43     1163.52     50.64 o 
   9   3  13       57.53       48.22     23.67 o 
  10   3  13      564.72      675.27     53.97 o 
  11   3  13        1.03       18.14     24.13 o 
  12   3  13     1456.58     1415.50     83.27 o 
  13   3  13       16.91      -14.48     26.30 o 
  14   3  13      326.20      277.89     52.68 o 
  15   3  13       58.38       39.24     34.57 o 
  16   3  13        1.17       10.74     36.70 o 
   0   4  13     4358.82     4620.84     71.59 o 
   1   4  13      233.88      263.01     11.77 o 
   2   4  13      155.69      152.04      8.90 o 
   3   4  13     3844.39     3752.77     48.04 o 
   4   4  13      326.26      334.88     14.41 o 
   5   4  13      308.73      299.50     13.99 o 
   6   4  13       21.00       14.87      9.06 o 
   7   4  13        0.55        3.30      8.27 o 
   8   4  13      107.02      146.59     24.48 o 
   9   4  13      562.88      563.57     92.02 o 
  10   4  13      339.42      244.76     98.65 o 
  11   4  13      235.99      238.40     65.17 o 
  12   4  13        0.26      -30.98     25.42 o 
  13   4  13        1.15        7.28     27.77 o 
  14   4  13       30.67       31.70     32.98 o 
  15   4  13      257.33      286.76     51.05 o 
  16   4  13      180.66      184.46     64.32 o 
   1   5  13      703.35      727.36     17.16 o 
   2   5  13     2436.71     2477.30     43.41 o 
   3   5  13     2512.41     2404.67     45.93 o 
   4   5  13     1131.24     1093.06     34.68 o 
   5   5  13        7.66       16.60      8.92 o 
   6   5  13     1262.37     1373.11     36.89 o 
   7   5  13      246.22      303.13     19.72 o 
   8   5  13     1138.58     1272.35    164.85 o 
   9   5  13        3.01       27.64     22.15 o 
  10   5  13     1846.49     1853.11     84.05 o 
  11   5  13        6.16       -9.73     30.67 o 
  12   5  13     1456.28     1597.45    148.36 o 
  13   5  13       43.49       24.42     30.64 o 
  14   5  13      765.03      876.50     72.54 o 
  15   5  13       61.34       44.24     36.46 o 
  16   5  13      411.44      430.98     92.28 o 
   0   6  13     3017.46     2996.79     73.18 o 
   1   6  13      221.74      217.52     11.96 o 
   2   6  13     3820.91     3840.18     57.26 o 
   3   6  13      719.10      757.50     25.66 o 
   4   6  13     2336.53     2317.69     41.54 o 
   5   6  13      220.11      209.28     15.80 o 
   6   6  13     1280.58     1326.91     33.42 o 
   7   6  13      349.81      338.57     25.50 o 
   8   6  13      274.02      289.50     25.05 o 
   9   6  13      634.47      541.31     79.45 o 
  10   6  13       50.44       17.41     23.67 o 
  11   6  13       72.65       57.10     43.17 o 
  12   6  13      178.03      142.07     53.70 o 
  13   6  13       15.12      -15.97     39.77 o 
  14   6  13       53.65       94.83     54.21 o 
  15   6  13      197.78      160.94     64.24 o 
  16   6  13      116.56      228.57     75.12 o 
   1   7  13       34.28       27.78      6.48 o 
   2   7  13       55.41       49.25     10.52 o 
   3   7  13      258.27      275.40     17.96 o 
   4   7  13       73.38       79.94     12.26 o 
   5   7  13      100.27       93.22     11.95 o 
   6   7  13       27.14       11.57     10.36 o 
   7   7  13       33.53       24.80     10.92 o 
   8   7  13      322.54      355.59     22.72 o 
   9   7  13      272.70      298.59     63.22 o 
  10   7  13      246.58      307.26     64.41 o 
  11   7  13       33.22       15.29     37.56 o 
  12   7  13      145.25       56.76     44.53 o 
  13   7  13       38.38       37.22     44.19 o 
  14   7  13        3.93      -56.76     41.13 o 
  15   7  13       14.98      -16.82     46.90 o 
   0   8  13     1726.50     1866.36     49.60 o 
   1   8  13        0.64        0.95      7.39 o 
   2   8  13      242.25      236.24     14.19 o 
   3   8  13       45.23       40.05      9.67 o 
   4   8  13     1339.75     1288.68     34.29 o 
   5   8  13        8.32       -7.84      9.51 o 
   6   8  13      188.70      188.05     22.93 o 
   7   8  13      171.55      126.50     25.67 o 
   8   8  13      293.10      251.57     51.32 o 
   9   8  13      324.36      308.27     31.61 o 
  10   8  13       18.49       -5.39     16.59 o 
  11   8  13      234.12      266.30     66.96 o 
  12   8  13       16.62       20.22     45.04 o 
  13   8  13        2.37       -1.87     42.15 o 
  14   8  13      225.39      139.18     63.90 o 
  15   8  13        3.08       21.75     55.06 o 
   1   9  13      778.66      808.62     22.92 o 
   2   9  13      875.74      804.85     23.37 o 
   3   9  13     1104.66     1036.64     26.77 o 
   4   9  13       19.93       15.57      9.75 o 
   5   9  13       24.62       23.84     10.68 o 
   6   9  13      983.01     1003.01     57.28 o 
   7   9  13       27.60       13.92     11.89 o 
   8   9  13     3086.33     3134.26     97.29 o 
   9   9  13       92.04       84.04     50.30 o 
  10   9  13      768.52      802.81     94.66 o 
  11   9  13       25.02      -31.95     40.28 o 
  12   9  13      949.16      972.76    109.61 o 
  13   9  13       11.30      -17.67     42.32 o 
  14   9  13      416.61      467.35     94.32 o 
   0  10  13      909.52      919.02     68.15 o 
   1  10  13      499.92      506.94     23.35 o 
   2  10  13      821.74      767.97     25.92 o 
   3  10  13       66.46       53.65     16.29 o 
   4  10  13      116.99      131.83     14.59 o 
   5  10  13      219.33      179.93     16.28 o 
   6  10  13     1359.06     1304.31     42.75 o 
   7  10  13       28.73       28.37     13.69 o 
   8  10  13        0.52       12.48     12.80 o 
   9  10  13      127.73       55.18     21.46 o 
  10  10  13       45.49       -0.68     40.62 o 
  11  10  13       86.10      156.18     57.27 o 
  12  10  13      225.24      186.09     66.62 o 
  13  10  13       79.05       78.00     55.23 o 
  14  10  13       49.05       -0.17     47.58 o 
   1  11  13      963.47      851.27     29.41 o 
   2  11  13        9.79        4.84     11.34 o 
   3  11  13       21.19       27.62     10.41 o 
   4  11  13       72.32       76.48     12.62 o 
   5  11  13      250.20      235.38     18.11 o 
   6  11  13       91.29       88.58     18.65 o 
   7  11  13       63.39       55.58     13.92 o 
   8  11  13      194.33      186.17     20.59 o 
   9  11  13      212.45      235.00     36.09 o 
  10  11  13      180.12      242.34     66.96 o 
  11  11  13       32.67      -13.09     41.98 o 
  12  11  13       54.35        9.69     50.30 o 
  13  11  13      255.22      212.26     69.17 o 
   0  12  13      628.01      623.98     42.42 o 
   1  12  13        1.73        5.88     14.96 o 
   2  12  13     2285.40     2238.13     46.97 o 
   3  12  13      203.05      173.42     20.99 o 
   4  12  13     1018.77     1031.46     32.33 o 
   5  12  13       96.12      112.80     15.26 o 
   6  12  13      125.46      152.60     16.93 o 
   7  12  13      335.50      277.21     22.74 o 
   8  12  13       10.01       -0.46     16.01 o 
   9  12  13       37.45       40.24     25.78 o 
  10  12  13        2.81      -36.88     36.37 o 
  11  12  13      362.81      476.52     85.65 o 
  12  12  13       22.81      -29.23     41.30 o 
   1  13  13      394.32      352.84     24.89 o 
   2  13  13       10.80       14.49     13.92 o 
   3  13  13        6.75       -1.42     11.04 o 
   4  13  13      243.50      258.67     19.84 o 
   5  13  13       20.93       24.89     12.44 o 
   6  13  13      749.18      780.71     30.78 o 
   7  13  13      325.80      335.80     24.00 o 
   8  13  13     1099.16     1132.04     50.92 o 
   9  13  13       26.62       -4.67     20.30 o 
  10  13  13      858.03      870.11    105.37 o 
  11  13  13        8.49      -21.58     39.60 o 
  12  13  13      236.43      214.47     75.46 o 
   0  14  13      184.29      179.27     30.04 o 
   1  14  13      108.80      103.39     16.58 o 
   2  14  13       27.43       13.83     13.09 o 
   3  14  13       72.64       87.59     15.35 o 
   4  14  13      196.75      160.59     18.08 o 
   5  14  13        0.29       -7.45     12.00 o 
   6  14  13      155.95      147.50     16.95 o 
   7  14  13       25.16       35.78     15.61 o 
   8  14  13       10.38       15.60     17.00 o 
   9  14  13       34.71       43.14     20.92 o 
  10  14  13        3.62       26.34     49.28 o 
  11  14  13       20.39      104.86     59.31 o 
   1  15  13        0.71      -11.47     12.71 o 
   2  15  13       19.36       38.06     16.52 o 
   3  15  13      183.42      157.69     18.44 o 
   4  15  13       35.02       29.24     14.01 o 
   5  15  13       42.01       33.93     16.68 o 
   6  15  13      287.00      253.46     21.42 o 
   7  15  13        1.31       12.84     16.80 o 
   8  15  13      266.18      299.04     34.78 o 
   9  15  13        0.29       13.67     19.21 o 
   0  16  13     1000.55     1063.83     65.37 o 
   1  16  13      232.96      182.99     28.03 o 
   2  16  13      198.33      181.44     31.63 o 
   3  16  13        1.69      -18.53     17.15 o 
   4  16  13      829.19      960.46     63.54 o 
   5  16  13        5.93        1.18     15.70 o 
   6  16  13      237.78      231.36     25.23 o 
   7  16  13       16.24       15.83     20.06 o 
   8  16  13       73.24       83.48     29.58 o 
   1  17  13       65.54       95.34     57.61 o 
   2  17  13      131.19       78.00     54.04 o 
   3  17  13        1.44       46.73     48.94 o 
   4  17  13       96.57       87.22     34.67 o 
   5  17  13        6.63       36.65     25.04 o 
   6  17  13      374.67      505.50     63.90 o 
   0  18  13       42.66       40.11     54.21 o 
   1  18  13       13.74        8.48     34.25 o 
   2  18  13        1.39      -19.03     45.88 o 
   3  18  13       61.38       70.19     60.67 o 
   4  18  13        3.81      -39.09     45.88 o 
   0   0  14     2192.19     2155.39     49.03 o 
   1   0  14        0.40       -3.71      5.34 o 
   2   0  14     2026.41     2111.71     46.97 o 
   3   0  14     4283.66     4075.09     71.50 o 
   4   0  14     5486.42     5413.40    105.50 o 
   5   0  14     4673.81     4613.30    127.75 o 
   6   0  14      673.61      585.57     45.18 o 
   7   0  14      711.32      640.24     49.19 o 
   8   0  14       13.16       39.26     30.76 o 
   9   0  14     9668.64     9362.21    313.38 o 
  10   0  14     1699.49     1673.44    112.84 o 
  11   0  14     3298.99     3418.08    172.15 o 
  12   0  14      708.13      706.46     87.69 o 
  13   0  14     1169.90     1120.61    108.93 o 
  14   0  14     1263.36     1576.40    134.09 o 
  15   0  14     1476.04     1776.25    142.24 o 
  16   0  14        8.91       -5.27     55.06 o 
   1   1  14     2916.55     2876.75     31.37 o 
   2   1  14     1408.35     1421.31     24.95 o 
   3   1  14     5256.78     5332.70     63.50 o 
   4   1  14     3496.88     3517.99     58.51 o 
   5   1  14     4974.93     5125.11     87.34 o 
   6   1  14       61.92       65.73     14.06 o 
   7   1  14      127.71      123.49     19.56 o 
   8   1  14     1091.46      935.35     71.63 o 
   9   1  14        0.73       33.35     23.31 o 
  10   1  14      345.85      270.57     40.54 o 
  11   1  14      145.24      144.38     41.89 o 
  12   1  14       15.33       14.95     26.13 o 
  13   1  14      235.21      203.52     45.12 o 
  14   1  14      144.69      116.06     43.68 o 
  15   1  14      733.26      893.99     77.77 o 
  16   1  14       53.00       85.27     41.17 o 
   0   2  14     5455.96     5816.84     67.76 o 
   1   2  14       36.42       36.08      5.61 o 
   2   2  14       43.77       40.70      5.96 o 
   3   2  14      530.36      501.03     16.32 o 
   4   2  14      407.95      401.34     16.05 o 
   5   2  14      278.22      261.43     17.80 o 
   6   2  14      317.42      271.72     17.33 o 
   7   2  14     1416.50     1379.40     43.14 o 
   8   2  14     1638.74     1615.06     73.36 o 
   9   2  14      453.59      451.02     55.06 o 
  10   2  14       80.89       43.85     26.93 o 
  11   2  14       18.06       18.09     30.76 o 
  12   2  14      173.71      262.08     65.26 o 
  13   2  14       27.01       43.27     30.32 o 
  14   2  14      101.25      112.29     47.84 o 
  15   2  14      132.70       87.85     39.78 o 
  16   2  14      300.03      259.04     54.73 o 
   1   3  14     5692.25     5696.08     54.43 o 
   2   3  14        0.30        1.40      4.90 o 
   3   3  14      855.46      866.20     20.81 o 
   4   3  14     2409.62     2344.79     39.01 o 
   5   3  14     1226.24     1228.24     33.45 o 
   6   3  14      512.59      530.29     28.03 o 
   7   3  14      492.69      498.97     28.12 o 
   8   3  14     1115.13     1089.33     59.96 o 
   9   3  14        2.09       20.58     22.77 o 
  10   3  14      307.88      243.25     38.99 o 
  11   3  14      168.92      101.49     32.59 o 
  12   3  14        7.74      -28.26     23.22 o 
  13   3  14       49.82       77.90     33.61 o 
  14   3  14       28.51       63.19     36.74 o 
  15   3  14      693.84      593.54     67.21 o 
  16   3  14       10.43       11.79     37.10 o 
   0   4  14      613.94      600.10     23.13 o 
   1   4  14      389.46      397.02     15.54 o 
   2   4  14       28.99       32.11      7.04 o 
   3   4  14     7550.85     7694.21    121.93 o 
   4   4  14        8.82       -2.77      8.49 o 
   5   4  14     1513.55     1587.65     39.07 o 
   6   4  14      251.12      268.08     24.90 o 
   7   4  14     1426.38     1350.58     44.40 o 
   8   4  14     1500.48     1252.79     64.86 o 
   9   4  14     4008.66     4098.05    128.23 o 
  10   4  14        2.04      -17.76     22.34 o 
  11   4  14     1798.28     1996.57     98.31 o 
  12   4  14      168.19      141.92     37.05 o 
  13   4  14      873.91      841.98    114.97 o 
  14   4  14       52.22       65.99     37.21 o 
  15   4  14      763.93      896.58     77.92 o 
  16   4  14       57.10       11.78     36.93 o 
   1   5  14       48.96       43.56      7.68 o 
   2   5  14       11.60       15.22      7.70 o 
   3   5  14     7580.07     7617.07     93.61 o 
   4   5  14      766.48      843.31     25.64 o 
   5   5  14        7.03        8.08      9.52 o 
   6   5  14     1666.55     1683.56     42.17 o 
   7   5  14      275.69      283.31     47.56 o 
   8   5  14       69.91       41.93     22.56 o 
   9   5  14      216.41      209.38     34.91 o 
  10   5  14      291.54      319.75     47.50 o 
  11   5  14        1.39        1.91     31.69 o 
  12   5  14       53.27       49.58     30.63 o 
  13   5  14        4.68      -26.81     27.12 o 
  14   5  14        1.28       -9.18     40.96 o 
  15   5  14       15.12       13.77     54.72 o 
   0   6  14      663.06      695.24     28.84 o 
   1   6  14        6.34      -10.91      6.89 o 
   2   6  14     2289.97     2375.31     62.83 o 
   3   6  14     1000.51      955.98     44.58 o 
   4   6  14      199.80      146.22     19.23 o 
   5   6  14      123.05      140.32     18.32 o 
   6   6  14      427.69      432.49     35.76 o 
   7   6  14      213.86      281.24     34.76 o 
   8   6  14       37.61       67.77     25.53 o 
   9   6  14      280.10      175.89     50.98 o 
  10   6  14      519.61      506.94     76.81 o 
  11   6  14      183.26      118.11     51.66 o 
  12   6  14      445.48      534.47     86.33 o 
  13   6  14       12.62       28.89     47.75 o 
  14   6  14       18.20        4.59     46.39 o 
  15   6  14      357.20      377.79     86.50 o 
   1   7  14     1952.00     1969.93     54.27 o 
   2   7  14       38.37       48.51     13.67 o 
   3   7  14     2961.72     2894.91     49.69 o 
   4   7  14     1296.23     1158.43     32.56 o 
   5   7  14      462.48      511.97     31.64 o 
   6   7  14      510.87      559.45     38.56 o 
   7   7  14      313.09      336.32     28.32 o 
   8   7  14       63.71       67.98     21.12 o 
   9   7  14      122.14      187.62     55.91 o 
  10   7  14       55.11       -4.59     35.01 o 
  11   7  14       53.65       91.43     46.22 o 
  12   7  14       14.54       19.20     41.47 o 
  13   7  14       71.58      104.86     54.55 o 
  14   7  14       25.31       -0.85     45.54 o 
  15   7  14       49.04       12.75     54.55 o 
   0   8  14     6085.07     5769.88    117.49 o 
   1   8  14      508.33      489.86     22.51 o 
   2   8  14      356.03      356.81     20.20 o 
   3   8  14      117.13      116.88     15.88 o 
   4   8  14      185.36      179.19     17.46 o 
   5   8  14      165.99      119.52     17.01 o 
   6   8  14       12.81       27.72     11.98 o 
   7   8  14     1648.18     1449.51     96.57 o 
   8   8  14        0.12       -8.55     11.75 o 
   9   8  14     1689.13     1668.85    121.51 o 
  10   8  14      522.13      409.39     75.46 o 
  11   8  14      697.13      706.63     94.66 o 
  12   8  14      219.91      132.56     55.57 o 
  13   8  14      224.47      115.22     64.75 o 
  14   8  14      258.10      240.98     75.63 o 
   1   9  14      637.26      551.75     25.34 o 
   2   9  14       61.24       60.00     10.65 o 
   3   9  14        2.42       -0.50      8.74 o 
   4   9  14      893.43      962.90     31.28 o 
   5   9  14      106.02       74.83     20.93 o 
   6   9  14      585.96      677.63     36.45 o 
   7   9  14        4.85       -6.88     12.51 o 
   8   9  14      801.71      883.17     45.75 o 
   9   9  14       80.70       61.53     31.10 o 
  10   9  14      874.37      766.72     49.32 o 
  11   9  14        0.03       -2.38     40.28 o 
  12   9  14        2.44      -50.47     39.94 o 
  13   9  14        0.58       -2.89     44.36 o 
  14   9  14       67.97       57.61     57.27 o 
   0  10  14     1419.25     1455.05     61.20 o 
   1  10  14       14.85        6.69     11.58 o 
   2  10  14      112.85      110.20     15.13 o 
   3  10  14      233.64      231.29     16.37 o 
   4  10  14      418.21      320.94     21.04 o 
   5  10  14      602.68      640.71     29.46 o 
   6  10  14        2.36        5.62     24.04 o 
   7  10  14      830.27      743.28     54.13 o 
   8  10  14      213.80      202.00     23.48 o 
   9  10  14      856.62      850.43     50.65 o 
  10  10  14       68.97       92.53     26.23 o 
  11  10  14      516.73      598.37     91.77 o 
  12  10  14      150.62      130.52     58.97 o 
  13  10  14      507.77      537.87     97.21 o 
   1  11  14      873.36      886.36     54.04 o 
   2  11  14      528.31      537.78     26.60 o 
   3  11  14     2366.67     2360.86     48.30 o 
   4  11  14      526.27      593.07     29.72 o 
   5  11  14      755.31      849.38     34.25 o 
   6  11  14      744.02      780.91     67.31 o 
   7  11  14      925.83      916.21     37.60 o 
   8  11  14      204.21      163.39     23.01 o 
   9  11  14        3.10      -27.56     18.84 o 
  10  11  14       34.69       18.86     43.51 o 
  11  11  14      107.82      104.52     57.44 o 
  12  11  14        0.09       21.92     51.32 o 
  13  11  14        5.58       40.79     54.89 o 
   0  12  14      351.31      317.06     34.06 o 
   1  12  14       13.00       15.04     12.57 o 
   2  12  14      269.48      245.51     20.91 o 
   3  12  14      135.95      146.84     16.32 o 
   4  12  14       73.09       85.55     14.50 o 
   5  12  14       40.82       77.12     14.29 o 
   6  12  14        0.43       14.25     13.19 o 
   7  12  14      154.43      145.03     18.80 o 
   8  12  14      185.67      137.65     23.06 o 
   9  12  14      579.55      564.24     82.25 o 
  10  12  14       37.39       38.58     50.98 o 
  11  12  14      111.31       77.66     50.13 o 
  12  12  14       26.15       65.43     58.97 o 
   1  13  14      334.30      314.62     25.20 o 
   2  13  14        4.24       23.85     13.17 o 
   3  13  14      302.87      303.29     23.23 o 
   4  13  14       90.04       95.47     18.11 o 
   5  13  14       47.07       56.55     15.37 o 
   6  13  14        2.89        8.12     13.09 o 
   7  13  14       67.35       58.78     15.55 o 
   8  13  14      196.52      203.03     26.36 o 
   9  13  14       27.86       40.46     41.81 o 
  10  13  14       21.28      -21.07     44.70 o 
  11  13  14      148.00       93.47     57.61 o 
   0  14  14       63.04       55.43     22.60 o 
   1  14  14       39.13       37.38     14.37 o 
   2  14  14      166.01      202.72     21.29 o 
   3  14  14        9.23       11.98     13.95 o 
   4  14  14      102.55       68.53     15.58 o 
   5  14  14      702.33      782.13     32.23 o 
   6  14  14        1.03       -4.56     13.38 o 
   7  14  14      757.94      834.74     47.91 o 
   8  14  14        2.22       -3.99     17.63 o 
   9  14  14      451.10      448.65     48.10 o 
  10  14  14       19.16       52.17     56.25 o 
   1  15  14     1034.26     1001.18     43.79 o 
   2  15  14        7.21        2.85     14.70 o 
   3  15  14      411.43      442.92     28.72 o 
   4  15  14      122.35      138.01     20.86 o 
   5  15  14      813.69      923.74     47.68 o 
   6  15  14        1.29       -7.45     14.08 o 
   7  15  14      210.23      189.82     39.30 o 
   8  15  14       25.20       40.94     28.56 o 
   9  15  14       27.58      -18.69     44.87 o 
   0  16  14      265.72      368.08     46.05 o 
   1  16  14       16.27       -6.95     17.20 o 
   2  16  14       90.10       87.14     53.16 o 
   3  16  14       66.31       29.24     22.61 o 
   4  16  14        6.88       15.37     23.45 o 
   5  16  14       42.46       30.73     26.60 o 
   6  16  14        6.31       23.89     21.53 o 
   7  16  14       19.70       32.46     21.80 o 
   1  17  14      156.41       63.90     51.66 o 
   2  17  14       86.06      166.54     63.22 o 
   3  17  14       74.80       20.05     47.41 o 
   4  17  14      100.94      158.39     64.58 o 
   5  17  14       52.73      -20.05     50.81 o 
   0  18  14      114.92       72.23     56.76 o 
   1  18  14       21.86        1.39     34.48 o 
   1   1  15      655.16      725.61     15.16 o 
   2   1  15      166.40      154.99     10.20 o 
   3   1  15     2497.72     2482.69     44.00 o 
   4   1  15     5364.70     5304.23     88.96 o 
   5   1  15       13.09       -6.61     10.04 o 
   6   1  15     1381.87     1507.00     44.41 o 
   7   1  15      348.69      335.22     28.40 o 
   8   1  15      737.02      812.52     55.88 o 
   9   1  15       20.12       33.30     23.29 o 
  10   1  15     1426.24     1544.60    108.25 o 
  11   1  15      784.23      683.26     59.57 o 
  12   1  15     1493.31     1412.44    172.49 o 
  13   1  15        2.46       -1.96     28.40 o 
  14   1  15     1104.35     1068.69     80.35 o 
  15   1  15       17.65        6.66     37.06 o 
  16   1  15      277.86      179.15     53.45 o 
   0   2  15     4982.88     5093.17     69.05 o 
   1   2  15        8.44        8.01      5.05 o 
   2   2  15     5950.31     6073.36     63.57 o 
   3   2  15     1358.64     1384.99     34.57 o 
   4   2  15     4117.07     4232.76     78.38 o 
   5   2  15      346.47      355.24     23.88 o 
   6   2  15      748.92      790.12     33.85 o 
   7   2  15      150.88       97.13     21.94 o 
   8   2  15       79.75       76.03     35.52 o 
   9   2  15       62.71       52.23     24.72 o 
  10   2  15       96.90      108.78     32.14 o 
  11   2  15        0.78       26.12     26.25 o 
  12   2  15        8.03       25.06     28.60 o 
  13   2  15      219.89      287.84     48.98 o 
  14   2  15      392.91      454.86    130.69 o 
  15   2  15       75.91      121.87     44.16 o 
   1   3  15      726.11      711.36     17.26 o 
   2   3  15       19.51        9.11      7.97 o 
   3   3  15      265.97      270.06     16.51 o 
   4   3  15      521.73      564.10     26.74 o 
   5   3  15      613.88      618.02     29.57 o 
   6   3  15     2222.53     2200.13     54.96 o 
   7   3  15      266.67      303.87     31.42 o 
   8   3  15     1280.54     1366.12    111.65 o 
   9   3  15       81.72       52.23     26.20 o 
  10   3  15     1496.17     1572.80     99.42 o 
  11   3  15       15.92        9.51     25.16 o 
  12   3  15      601.12      599.66     59.88 o 
  13   3  15       31.23       52.13     33.84 o 
  14   3  15      145.81      197.41     67.47 o 
  15   3  15      334.01      402.29     61.98 o 
   0   4  15       53.34       40.33     11.70 o 
   1   4  15      153.10      130.75     10.93 o 
   2   4  15      588.29      624.40     22.79 o 
   3   4  15      543.77      569.00     23.98 o 
   4   4  15       32.95       33.45     13.09 o 
   5   4  15     1715.95     1681.34     44.65 o 
   6   4  15       16.63       20.56     17.03 o 
   7   4  15      615.47      725.07     51.87 o 
   8   4  15        0.50       27.56     23.05 o 
   9   4  15       23.70       28.21     24.81 o 
  10   4  15       42.51        2.16     23.89 o 
  11   4  15       94.53       63.83     31.20 o 
  12   4  15       14.84       28.51     29.57 o 
  13   4  15       30.44        8.39     31.08 o 
  14   4  15       37.12       59.31     38.37 o 
  15   4  15        7.11       14.84     37.14 o 
   1   5  15       15.97       13.80      8.20 o 
   2   5  15        1.30        3.30      7.10 o 
   3   5  15        0.94        3.87      8.49 o 
   4   5  15      989.94      942.78     35.96 o 
   5   5  15     1198.33     1288.84     36.77 o 
   6   5  15     1661.49     1836.30     63.71 o 
   7   5  15      372.61      429.45     29.83 o 
   8   5  15     2257.48     2367.49    132.81 o 
   9   5  15      109.05       99.52     31.13 o 
  10   5  15     1959.30     2033.99     92.14 o 
  11   5  15       84.29       56.88     31.27 o 
  12   5  15      880.67      815.87    143.09 o 
  13   5  15       66.82       77.15     54.38 o 
  14   5  15      511.24      597.69     98.40 o 
  15   5  15        0.44      -48.60     44.87 o 
   0   6  15     4132.79     4269.50    101.66 o 
   1   6  15        0.02       -1.74      7.39 o 
   2   6  15      221.60      215.95     21.64 o 
   3   6  15      282.91      231.30     17.42 o 
   4   6  15      998.02     1184.67     35.27 o 
   5   6  15      427.71      410.58     27.47 o 
   6   6  15     1030.23     1053.40     51.37 o 
   7   6  15     1067.80      716.91    139.95 o 
   8   6  15      397.19      471.76     71.55 o 
   9   6  15      139.84      149.21     51.66 o 
  10   6  15       86.94      166.38     53.87 o 
  11   6  15       10.81       21.92     37.56 o 
  12   6  15       38.82       75.96     47.07 o 
  13   6  15       31.28      -11.39     40.96 o 
  14   6  15       51.93       -7.48     48.94 o 
  15   6  15      189.99      180.65     73.42 o 
   1   7  15      230.66      225.28     23.86 o 
   2   7  15      643.92      548.96     31.35 o 
   3   7  15      408.81      405.98     22.92 o 
   4   7  15        5.92       -5.51     11.06 o 
   5   7  15        1.69        9.64     15.88 o 
   6   7  15     1058.37     1027.07    112.29 o 
   7   7  15       86.77      107.22     24.30 o 
   8   7  15      190.94      157.37     50.47 o 
   9   7  15        1.55       -0.85     31.10 o 
  10   7  15      106.71      186.43     59.65 o 
  11   7  15       76.50       22.43     42.32 o 
  12   7  15       81.70       83.61     50.30 o 
  13   7  15        5.02       43.51     52.51 o 
  14   7  15       20.65       14.79     49.79 o 
   0   8  15     2403.26     2487.26    106.89 o 
   1   8  15      145.73      154.52     21.76 o 
   2   8  15     1987.99     2064.54     69.63 o 
   3   8  15      600.27      640.62     30.61 o 
   4   8  15      349.57      356.71     24.80 o 
   5   8  15      103.90       84.13     21.35 o 
   6   8  15       75.01       13.88     20.65 o 
   7   8  15      148.41      137.72     54.38 o 
   8   8  15      375.20      271.41    110.04 o 
   9   8  15      319.85      230.27     60.50 o 
  10   8  15        8.29       29.06     39.94 o 
  11   8  15       40.31       28.55     43.00 o 
  12   8  15       63.03        2.38     41.64 o 
  13   8  15       99.07       89.39     57.44 o 
  14   8  15       72.73      135.28     64.24 o 
   1   9  15       58.15       42.87     16.46 o 
   2   9  15      157.35      139.70     39.14 o 
   3   9  15      120.72      135.33     19.08 o 
   4   9  15      216.70      214.94     21.21 o 
   5   9  15       73.04      103.39     33.77 o 
   6   9  15     1017.60     1084.65     55.03 o 
   7   9  15       37.67       49.00     16.96 o 
   8   9  15     1321.87     1334.60     49.61 o 
   9   9  15       50.48       85.99     45.54 o 
  10   9  15      611.16      694.22     95.34 o 
  11   9  15        0.16      -28.04     38.41 o 
  12   9  15      207.90      209.37     71.55 o 
  13   9  15       32.69      -16.82     46.39 o 
   0  10  15      873.92      809.02     47.19 o 
   1  10  15       18.08        9.20     12.30 o 
   2  10  15      445.27      418.53     26.36 o 
   3  10  15      155.47      155.59     20.61 o 
   4  10  15      514.78      439.59     32.26 o 
   5  10  15      304.02      265.38     31.74 o 
   6  10  15      226.02      281.76     33.15 o 
   7  10  15      430.40      380.52     42.74 o 
   8  10  15       27.52        2.15     15.55 o 
   9  10  15      170.93      162.03     30.01 o 
  10  10  15        7.09      -37.39     40.28 o 
  11  10  15       15.55       -1.36     44.70 o 
  12  10  15      166.55      110.29     62.37 o 
  13  10  15        3.15       32.46     50.30 o 
   1  11  15        0.02       -2.74     12.76 o 
   2  11  15        0.07        0.61     11.27 o 
   3  11  15       60.81       26.74     14.93 o 
   4  11  15       15.66       25.76     13.49 o 
   5  11  15        4.66       18.79     13.90 o 
   6  11  15      275.25      222.26     55.47 o 
   7  11  15       23.52        5.11     14.94 o 
   8  11  15      112.37      105.06     38.73 o 
   9  11  15       44.23       40.41     23.91 o 
  10  11  15        0.52       -6.94     34.58 o 
  11  11  15       67.27      -32.46     38.24 o 
  12  11  15       14.51       11.22     51.83 o 
   0  12  15     1213.03     1164.27     79.53 o 
   1  12  15       12.92        7.19     16.29 o 
   2  12  15      837.18      852.70     50.43 o 
   3  12  15      623.04      628.48     43.78 o 
   4  12  15     1027.85     1121.43     50.15 o 
   5  12  15      212.00      179.66     21.27 o 
   6  12  15      291.39      269.73     30.53 o 
   7  12  15      196.84      195.34     27.23 o 
   8  12  15      160.60      126.66     24.24 o 
   9  12  15       19.13       26.75     23.46 o 
  10  12  15      106.36       82.08     57.95 o 
  11  12  15        8.15       38.58     53.87 o 
   1  13  15       30.50       37.11     15.67 o 
   2  13  15      196.42      187.93     20.63 o 
   3  13  15        2.45       -2.89     12.67 o 
   4  13  15      202.11      239.18     22.68 o 
   5  13  15       24.76        0.48     14.76 o 
   6  13  15     1097.50     1206.86     46.08 o 
   7  13  15       49.84       56.50     17.65 o 
   8  13  15      778.59      884.69     46.81 o 
   9  13  15        6.82       -5.47     23.63 o 
  10  13  15      383.60      469.89     89.39 o 
   0  14  15      310.54      286.92     37.15 o 
   1  14  15       34.94       49.52     15.72 o 
   2  14  15        3.12        3.98     13.74 o 
   3  14  15       34.58       26.41     15.15 o 
   4  14  15       13.16       33.67     15.87 o 
   5  14  15        5.42       26.81     16.04 o 
   6  14  15      330.93      342.36     30.29 o 
   7  14  15        7.72       -1.07     15.06 o 
   8  14  15        0.15       14.46     18.41 o 
   9  14  15       17.08       25.08     33.97 o 
   1  15  15        1.52        6.62     14.88 o 
   2  15  15       40.52       36.09     16.18 o 
   3  15  15       11.99        0.77     14.72 o 
   4  15  15       41.19       42.94     17.65 o 
   5  15  15       43.05       25.75     17.09 o 
   6  15  15       37.73       44.29     21.62 o 
   7  15  15       23.00       21.69     20.41 o 
   8  15  15        8.76        4.76     47.41 o 
   0  16  15     1035.42     1163.99     80.70 o 
   1  16  15       18.38       -4.08     24.10 o 
   2  16  15      743.73      851.35     96.78 o 
   3  16  15        0.49      -11.73     43.00 o 
   4  16  15      510.24      455.39    109.87 o 
   5  16  15        0.30      -18.29     30.81 o 
   6  16  15      248.25      285.91     52.26 o 
   1  17  15       33.33       52.51     52.51 o 
   2  17  15        0.55       -7.14     47.24 o 
   3  17  15        9.85       23.11     47.92 o 
   4  17  15       29.83      -12.92     47.24 o 
   0   0  16      213.76      245.00     19.13 o 
   1   0  16        9.04        3.32      7.49 o 
   2   0  16      292.97      353.12     22.55 o 
   3   0  16     1204.10     1221.53     48.34 o 
   4   0  16     8623.79     8745.72    166.15 o 
   5   0  16       90.18      131.74     34.98 o 
   6   0  16        2.23      -15.56     18.11 o 
   7   0  16      130.07      160.09     45.71 o 
   8   0  16       54.01       54.38     38.24 o 
   9   0  16     5565.90     5494.29    226.37 o 
  10   0  16      677.30      501.16     73.76 o 
  11   0  16      725.02      850.91     94.66 o 
  12   0  16       88.57       48.43     46.90 o 
  13   0  16     1244.03     1448.77    129.16 o 
  14   0  16      442.77      305.22     78.51 o 
  15   0  16      692.45      777.15    107.74 o 
   1   1  16     3109.99     3244.70     38.59 o 
   2   1  16       38.41       25.57      7.67 o 
   3   1  16     4660.74     4731.67     82.23 o 
   4   1  16      245.40      237.71     26.35 o 
   5   1  16        6.93        4.85     12.79 o 
   6   1  16       39.98       38.67     14.14 o 
   7   1  16       49.17       16.62     21.30 o 
   8   1  16      359.95      367.00     51.83 o 
   9   1  16        8.66        6.55     21.54 o 
  10   1  16       33.81       -0.48     25.73 o 
  11   1  16      367.42      407.60     54.98 o 
  12   1  16        0.17        6.05     26.47 o 
  13   1  16       97.70       66.42     36.25 o 
  14   1  16        2.74       22.50     33.54 o 
  15   1  16      327.73      388.37     61.81 o 
   0   2  16     1017.18     1083.41     34.55 o 
   1   2  16      158.95      164.73     10.64 o 
   2   2  16     2509.10     2453.64     39.38 o 
   3   2  16      100.14       99.55     13.27 o 
   4   2  16      181.95      149.97     17.45 o 
   5   2  16       20.79       23.32     12.08 o 
   6   2  16      747.96      751.83     43.15 o 
   7   2  16     2590.74     2761.56     99.86 o 
   8   2  16      488.77      427.30     53.70 o 
   9   2  16      773.25      689.02     57.03 o 
  10   2  16      123.00       79.29     30.93 o 
  11   2  16      134.48      139.05     38.37 o 
  12   2  16        0.06       -5.38     27.34 o 
  13   2  16       23.84       22.33     31.36 o 
  14   2  16        8.65        6.42     33.35 o 
  15   2  16       11.91       58.24     41.15 o 
   1   3  16      434.65      391.96     16.55 o 
   2   3  16      720.27      743.43     23.11 o 
   3   3  16      994.06     1113.19     32.33 o 
   4   3  16       17.29        5.12     10.56 o 
   5   3  16      805.41      751.13     33.10 o 
   6   3  16      121.03      113.63     22.81 o 
   7   3  16     1520.06     1384.82     69.96 o 
   8   3  16       23.73       60.54     25.21 o 
   9   3  16      242.27      271.53     41.56 o 
  10   3  16       62.92       60.42     30.17 o 
  11   3  16       86.01       73.81     37.98 o 
  12   3  16       49.41       12.07     29.31 o 
  13   3  16        5.74       -7.74     32.30 o 
  14   3  16      420.44      443.49     61.39 o 
  15   3  16       43.45       55.46     41.44 o 
   0   4  16      715.24      684.96     36.45 o 
   1   4  16      444.63      438.86     20.51 o 
   2   4  16      252.82      216.89     14.79 o 
   3   4  16     2059.00     2013.62     60.54 o 
   4   4  16      155.36      143.77     15.23 o 
   5   4  16     5010.19     5336.45    228.15 o 
   6   4  16      297.03      308.46     31.48 o 
   7   4  16     3155.50     3367.71    112.48 o 
   8   4  16      230.71      282.46     40.28 o 
   9   4  16     5447.78     5833.42    184.98 o 
  10   4  16      168.42       89.10     32.19 o 
  11   4  16     1790.20     1925.62    146.32 o 
  12   4  16      224.54      179.64     45.04 o 
  13   4  16      571.65      602.33     64.79 o 
  14   4  16        0.49       16.07     52.60 o 
  15   4  16       90.15       -2.38     48.94 o 
   1   5  16      403.39      381.54     18.69 o 
   2   5  16      251.24      202.76     17.04 o 
   3   5  16      175.95      153.66     14.80 o 
   4   5  16       11.35       12.28     11.28 o 
   5   5  16      940.44      959.82     61.76 o 
   6   5  16       94.09      119.19     23.68 o 
   7   5  16       42.46       24.25     15.57 o 
   8   5  16       99.76      160.32     37.05 o 
   9   5  16      293.78      260.15     40.60 o 
  10   5  16      127.98      125.40     35.38 o 
  11   5  16      481.41      454.09     81.91 o 
  12   5  16        0.25       -1.87     42.83 o 
  13   5  16        9.14      -51.15     40.79 o 
  14   5  16        0.35       64.07     56.93 o 
   0   6  16        0.18        1.29     13.11 o 
   1   6  16      568.48      538.38     28.61 o 
   2   6  16       28.73       16.53      9.25 o 
   3   6  16       78.36       39.31     11.30 o 
   4   6  16      395.61      333.64     31.09 o 
   5   6  16        0.56      -18.63     19.61 o 
   6   6  16      224.34      293.83     57.95 o 
   7   6  16      207.66      177.21     50.05 o 
   8   6  16       63.67       86.33     44.02 o 
   9   6  16      249.90      221.78     61.01 o 
  10   6  16      104.80       83.61     44.36 o 
  11   6  16       82.79      113.01     54.89 o 
  12   6  16      219.24      220.08     65.09 o 
  13   6  16      121.40      246.08     70.87 o 
  14   6  16       42.36      104.69     59.31 o 
   1   7  16     5678.89     5945.43    114.17 o 
   2   7  16        0.30       -0.80     15.75 o 
   3   7  16     5311.80     5330.55    104.77 o 
   4   7  16     1018.63      838.72     46.56 o 
   5   7  16     1162.77     1225.75     54.74 o 
   6   7  16     1430.21     1335.59    104.18 o 
   7   7  16      214.38      266.25     41.89 o 
   8   7  16       57.24       76.81     44.19 o 
   9   7  16        7.07      -22.60     29.74 o 
  10   7  16       17.77        9.69     37.73 o 
  11   7  16      354.34      403.96     79.70 o 
  12   7  16       15.23       -5.10     43.51 o 
  13   7  16      131.15      110.29     60.33 o 
  14   7  16      318.63      340.57     85.65 o 
   0   8  16       32.63       23.96     28.04 o 
   1   8  16        0.22       33.22     22.26 o 
   2   8  16        0.63       18.57     16.99 o 
   3   8  16      113.04      112.19     19.89 o 
   4   8  16       19.37       31.23     16.03 o 
   5   8  16      451.00      386.48     45.08 o 
   6   8  16      380.94      454.94     71.21 o 
   7   8  16       18.92       -5.74     17.38 o 
   8   8  16       56.45       99.59     45.88 o 
   9   8  16     1054.43      933.33    101.46 o 
  10   8  16      111.76       53.87     42.66 o 
  11   8  16      415.66      226.88     64.92 o 
  12   8  16        2.71       24.13     45.88 o 
  13   8  16      557.68      557.59     96.53 o 
   1   9  16       31.91       72.72     25.34 o 
   2   9  16      145.61      151.51     46.39 o 
   3   9  16      355.26      349.23     36.57 o 
   4   9  16       62.58       59.64     26.92 o 
   5   9  16      100.37      131.21     46.56 o 
   6   9  16      947.48     1068.61    100.78 o 
   7   9  16       59.14       30.73     22.08 o 
   8   9  16      463.09      448.84    139.86 o 
   9   9  16       31.82       39.09     44.36 o 
  10   9  16       44.74       25.49     44.19 o 
  11   9  16        2.69       21.75     49.45 o 
  12   9  16        0.33       -2.21     49.45 o 
  13   9  16       25.69       82.25     61.52 o 
   0  10  16       35.04       40.79     33.48 o 
   1  10  16        0.86       14.70     15.73 o 
   2  10  16        0.10        5.25     15.64 o 
   3  10  16      457.64      441.20     29.56 o 
   4  10  16      431.70      432.99     29.92 o 
   5  10  16      955.54     1001.53     47.32 o 
   6  10  16      139.82      142.97     24.44 o 
   7  10  16      676.24      705.56     62.94 o 
   8  10  16        6.92       20.74     23.10 o 
   9  10  16      794.24      762.03     97.55 o 
  10  10  16       15.13      -49.79     35.18 o 
  11  10  16      561.03      475.67     88.03 o 
  12  10  16      159.65      256.79     77.83 o 
   1  11  16      568.78      588.55     31.42 o 
   2  11  16      298.86      295.04     26.72 o 
   3  11  16      178.58      189.85     42.58 o 
   4  11  16      134.81      163.81     25.41 o 
   5  11  16      994.59      996.82     81.13 o 
   6  11  16        2.54      -15.70     16.92 o 
   7  11  16      291.09      218.91     29.65 o 
   8  11  16        0.11       -6.34     16.72 o 
   9  11  16      200.51      256.89     37.97 o 
  10  11  16       15.10       64.58     55.23 o 
  11  11  16        1.19       22.43     45.88 o 
   0  12  16      351.16      342.62     55.40 o 
   1  12  16      295.42      259.43     24.42 o 
   2  12  16      214.11      179.64     20.25 o 
   3  12  16      467.37      471.81     32.65 o 
   4  12  16       45.34       52.76     18.11 o 
   5  12  16      292.44      293.73     39.44 o 
   6  12  16       21.34       28.33     19.17 o 
   7  12  16      782.78      814.47     39.60 o 
   8  12  16       39.78       44.59     22.21 o 
   9  12  16      540.36      494.14     47.03 o 
  10  12  16        3.32      -14.42     25.58 o 
  11  12  16       50.20       76.30     55.91 o 
   1  13  16      471.10      449.33     30.37 o 
   2  13  16      112.40       88.79     17.68 o 
   3  13  16      422.58      412.95     27.76 o 
   4  13  16        2.58       15.81     17.43 o 
   5  13  16      113.59      124.03     26.82 o 
   6  13  16       63.53       37.45     22.35 o 
   7  13  16        0.89      -10.11     16.67 o 
   8  13  16       62.75       53.64     20.43 o 
   9  13  16       41.84       26.59     28.45 o 
  10  13  16        6.62       14.11     47.75 o 
   0  14  16       68.29       62.19     27.97 o 
   1  14  16       18.23       14.28     18.18 o 
   2  14  16       52.85       74.15     18.09 o 
   3  14  16       47.96       36.52     16.22 o 
   4  14  16       19.46       21.89     16.53 o 
   5  14  16       30.26        9.10     18.60 o 
   6  14  16        1.16       -2.22     21.73 o 
   7  14  16       25.60       39.16     24.06 o 
   8  14  16        0.10        3.97     32.46 o 
   1  15  16     1264.08     1392.58    105.65 o 
   2  15  16        2.94        5.98     25.01 o 
   3  15  16      408.09      496.91     46.99 o 
   4  15  16       20.31      -24.18     22.63 o 
   5  15  16      349.41      409.40     45.10 o 
   6  15  16        2.68        5.25     30.55 o 
   7  15  16       86.53       35.39     34.83 o 
   0  16  16        4.99       29.56     30.58 o 
   1  16  16        2.85       22.83     24.71 o 
   2  16  16       18.37       19.24     25.35 o 
   3  16  16       18.01       54.76     35.41 o 
   4  16  16       17.96      -25.94     30.96 o 
   5  16  16       11.25      -15.13     30.78 o 
   1  17  16      107.72      160.77     67.81 o 
   1   1  17      256.51      235.28     13.75 o 
   2   1  17        1.15        9.88      7.63 o 
   3   1  17      399.22      371.16     26.65 o 
   4   1  17     3060.50     3163.84     60.97 o 
   5   1  17      317.20      307.17     24.15 o 
   6   1  17      836.75      826.97    122.87 o 
   7   1  17       37.64       69.94     37.47 o 
   8   1  17      598.58      520.80     50.16 o 
   9   1  17       28.33       21.23     26.20 o 
  10   1  17     1475.35     1283.49     76.12 o 
  11   1  17       13.96       -1.78     25.18 o 
  12   1  17      275.87      250.63     49.06 o 
  13   1  17        0.84        4.27     33.10 o 
  14   1  17      236.28      213.69    114.71 o 
   0   2  17     1771.84     1872.07     60.39 o 
   1   2  17        3.51       -0.30      6.83 o 
   2   2  17      298.06      349.29     16.27 o 
   3   2  17      258.61      212.52     22.00 o 
   4   2  17     3178.31     3416.53     70.29 o 
   5   2  17      732.53      713.11     33.42 o 
   6   2  17      818.82      855.34     57.09 o 
   7   2  17       14.38       14.96     23.88 o 
   8   2  17       88.25       78.03     40.45 o 
   9   2  17      165.49      146.28     34.83 o 
  10   2  17       12.91       19.90     26.15 o 
  11   2  17       52.99      114.20     34.95 o 
  12   2  17       10.11       27.70     31.90 o 
  13   2  17       35.53       14.81     33.85 o 
  14   2  17      491.11      504.96     66.57 o 
   1   3  17      162.91      124.82     12.01 o 
   2   3  17      317.28      268.56     18.70 o 
   3   3  17       77.43       26.66     11.23 o 
   4   3  17       17.28       -0.01     11.08 o 
   5   3  17       67.01       51.21     18.98 o 
   6   3  17       20.96       27.63     29.91 o 
   7   3  17      227.86      199.77     35.42 o 
   8   3  17     1185.24     1114.20    100.61 o 
   9   3  17       78.91       59.54     28.80 o 
  10   3  17      711.91      687.09     60.10 o 
  11   3  17        7.64       -0.10     27.33 o 
  12   3  17      154.28      221.36     45.94 o 
  13   3  17       64.09       59.20     44.61 o 
  14   3  17      106.99       93.03     41.63 o 
   0   4  17      276.69      307.65     34.65 o 
   1   4  17        2.24       -4.48      8.94 o 
   2   4  17      238.60      185.91     14.72 o 
   3   4  17        0.28       -3.68      8.80 o 
   4   4  17     1558.14     1760.35     57.54 o 
   5   4  17      153.53      138.43     24.50 o 
   6   4  17     1286.52     1135.42     72.23 o 
   7   4  17       87.27       24.20     23.85 o 
   8   4  17        2.90        4.19     23.72 o 
   9   4  17       65.25       -2.65     24.90 o 
  10   4  17        0.84       10.58     26.84 o 
  11   4  17       24.34       11.54     29.50 o 
  12   4  17        7.64       30.01     31.96 o 
  13   4  17      276.20      297.28     53.55 o 
  14   4  17      122.40      164.68     70.19 o 
   1   5  17      206.12      186.86     18.37 o 
   2   5  17        2.98       13.44     10.45 o 
   3   5  17      349.84      308.11     19.61 o 
   4   5  17     1856.27     1856.68     63.84 o 
   5   5  17        2.26        8.22     16.54 o 
   6   5  17     1746.92     1804.91    109.36 o 
   7   5  17      125.34       71.95     30.84 o 
   8   5  17     3005.20     3003.56    176.91 o 
   9   5  17       44.98       -5.95     37.05 o 
  10   5  17     2161.17     2340.98    155.16 o 
  11   5  17        4.92       40.96     45.54 o 
  12   5  17      512.08      488.93     88.20 o 
  13   5  17       41.08      -15.80     45.21 o 
  14   5  17      541.90      348.21     86.50 o 
   0   6  17     1679.36     1856.15     93.93 o 
   1   6  17       30.17       16.82     10.77 o 
   2   6  17     1556.30     1637.60     59.18 o 
   3   6  17      316.33      281.45     25.28 o 
   4   6  17     1948.32     2059.19    103.03 o 
   5   6  17      188.95      156.25     33.58 o 
   6   6  17       86.85       73.25     42.32 o 
   7   6  17       75.36       82.52     25.66 o 
   8   6  17       75.37      119.98     48.77 o 
   9   6  17       67.65      105.20     47.75 o 
  10   6  17      235.12      178.61     59.48 o 
  11   6  17       10.92      -31.95     35.18 o 
  12   6  17       48.31       12.92     45.71 o 
  13   6  17       28.63       24.30     51.49 o 
   1   7  17        0.39       24.52     16.86 o 
   2   7  17      829.12      753.25     45.12 o 
   3   7  17       15.67       16.80     14.36 o 
   4   7  17       49.03       74.78     32.25 o 
   5   7  17      208.64      207.25     45.71 o 
   6   7  17      419.50      418.06     71.04 o 
   7   7  17       17.31       17.71     18.44 o 
   8   7  17      231.56      305.22     66.62 o 
   9   7  17       14.67       27.02     40.11 o 
  10   7  17       11.72       -0.17     41.13 o 
  11   7  17       23.02        1.36     40.11 o 
  12   7  17      176.42      246.42     71.38 o 
  13   7  17       59.39       87.18     58.97 o 
   0   8  17     1495.44     1357.51     99.76 o 
   1   8  17       19.66        6.55     21.44 o 
   2   8  17     1785.28     1824.45     84.96 o 
   3   8  17       24.97       37.28     24.99 o 
   4   8  17      532.06      599.62     88.71 o 
   5   8  17      461.83      401.12     48.45 o 
   6   8  17      537.92      504.56     78.17 o 
   7   8  17       78.20      108.42     48.60 o 
   8   8  17       57.33       22.60     37.56 o 
   9   8  17       36.12       30.59     42.83 o 
  10   8  17        4.93       11.39     39.60 o 
  11   8  17      211.47      176.57     63.05 o 
  12   8  17      142.43      127.12     60.84 o 
  13   8  17        0.42       37.39     58.80 o 
   1   9  17        0.63       11.49     26.17 o 
   2   9  17      245.86      158.70     48.09 o 
   3   9  17       23.18       16.75     22.98 o 
   4   9  17      216.44      154.23     34.98 o 
   5   9  17     1372.19     1289.69     74.89 o 
   6   9  17      355.54      283.98     63.90 o 
   7   9  17       61.93       19.03     36.71 o 
   8   9  17     1510.58     1537.82    124.91 o 
   9   9  17      122.31      194.42     64.75 o 
  10   9  17      752.12      632.19     96.02 o 
  11   9  17       88.95      121.17     60.84 o 
  12   9  17      695.35      864.16    117.43 o 
   0  10  17     1252.34     1148.65     96.36 o 
   1  10  17       73.55       54.82     47.16 o 
   2  10  17      689.61      600.17     55.17 o 
   3  10  17      495.50      419.16     48.74 o 
   4  10  17     1024.42      931.43     66.19 o 
   5  10  17       51.80       22.45     27.25 o 
   6  10  17       69.65       74.97     47.16 o 
   7  10  17      233.30      214.46     40.70 o 
   8  10  17       89.07       82.66     58.89 o 
   9  10  17       44.28       62.20     52.00 o 
  10  10  17       43.86       37.05     46.90 o 
  11  10  17       61.06       69.68     58.29 o 
   1  11  17       43.34       75.12     27.49 o 
   2  11  17       14.95       -9.97     14.35 o 
   3  11  17       10.88        9.26     17.21 o 
   4  11  17        0.22       15.91     18.34 o 
   5  11  17      111.21       66.03     21.59 o 
   6  11  17        7.78       -5.13     26.74 o 
   7  11  17       46.76       39.95     21.50 o 
   8  11  17       15.80       24.67     25.34 o 
   9  11  17        8.31      -14.79     44.36 o 
  10  11  17       21.36        5.44     47.58 o 
  11  11  17        3.92        8.33     45.71 o 
   0  12  17      466.09      434.23     42.40 o 
   1  12  17       33.58       25.82     18.22 o 
   2  12  17      459.27      453.34     32.66 o 
   3  12  17        1.62       -2.24     15.27 o 
   4  12  17      278.70      276.22     31.98 o 
   5  12  17       49.33       10.84     18.98 o 
   6  12  17      135.69      146.74     27.99 o 
   7  12  17       52.12       37.81     18.53 o 
   8  12  17      129.51      108.10     23.22 o 
   9  12  17      164.18      123.55     63.39 o 
  10  12  17        4.66       20.39     52.68 o 
   1  13  17       47.41       45.26     17.61 o 
   2  13  17      423.91      425.81     33.37 o 
   3  13  17        3.61       -8.38     17.48 o 
   4  13  17      545.97      631.15     44.06 o 
   5  13  17      146.61      139.37     28.85 o 
   6  13  17      289.17      404.25     38.21 o 
   7  13  17       16.47      -14.20     17.78 o 
   8  13  17      157.60      107.33     29.74 o 
   9  13  17        0.80       -8.67     31.46 o 
   0  14  17       99.71       85.66     29.64 o 
   1  14  17        0.29       18.65     16.85 o 
   2  14  17        0.84       -5.19     15.96 o 
   3  14  17       19.03       15.70     19.58 o 
   4  14  17        0.35      -26.36     27.70 o 
   5  14  17       36.01        8.52     30.63 o 
   6  14  17       45.33      103.30     38.63 o 
   7  14  17       22.25       17.03     33.21 o 
   1  15  17       16.16       51.87     26.87 o 
   2  15  17        6.58      -33.73     24.38 o 
   3  15  17       10.58        8.69     24.34 o 
   4  15  17       18.05       70.19     45.63 o 
   5  15  17       10.53        3.82     38.75 o 
   6  15  17        0.28       29.10     34.38 o 
   0  16  17      490.39      471.87     61.14 o 
   1  16  17        1.97       13.09     25.91 o 
   2  16  17      757.70      707.23     55.86 o 
   3  16  17        0.50       21.17     27.49 o 
   0   0  18     4505.66     4379.79    179.97 o 
   1   0  18        3.09       17.95     24.06 o 
   2   0  18     2557.73     2436.51     62.43 o 
   3   0  18        8.95        6.98     11.77 o 
   4   0  18      110.00       65.02     21.53 o 
   5   0  18      780.84      754.65     64.49 o 
   6   0  18      627.93      626.58     73.42 o 
   7   0  18       82.95       88.03     43.51 o 
   8   0  18        3.84       27.19     37.73 o 
   9   0  18     1217.24     1164.63    104.35 o 
  10   0  18        2.17        5.61     36.54 o 
  11   0  18      664.64      791.26     96.36 o 
  12   0  18        2.71      -18.69     37.05 o 
  13   0  18      322.50      345.67     82.59 o 
  14   0  18        0.44       34.33     49.28 o 
   1   1  18     2814.34     2975.70     48.66 o 
   2   1  18      151.37      188.68     16.07 o 
   3   1  18       50.72       67.84     11.24 o 
   4   1  18       67.55       46.88     13.13 o 
   5   1  18     1616.73     1622.64     54.05 o 
   6   1  18       69.17       74.27     29.83 o 
   7   1  18      631.55      570.68     51.96 o 
   8   1  18       32.14       54.59     27.95 o 
   9   1  18        8.78        3.01     24.44 o 
  10   1  18        7.81        1.97     25.86 o 
  11   1  18      474.48      478.06     56.39 o 
  12   1  18       32.28        6.02     32.17 o 
  13   1  18      463.23      525.07     63.86 o 
  14   1  18       24.89       61.48     38.25 o 
   0   2  18       54.07       63.29     17.56 o 
   1   2  18        8.03       17.60      8.98 o 
   2   2  18        0.62       -1.34      8.26 o 
   3   2  18     1762.78     1661.65     36.89 o 
   4   2  18      290.13      279.91     24.46 o 
   5   2  18     2049.28     2090.92     71.01 o 
   6   2  18      222.50      169.62     33.02 o 
   7   2  18      273.19      272.00     40.87 o 
   8   2  18       45.91       37.15     26.94 o 
   9   2  18       73.55       60.40     32.46 o 
  10   2  18       85.18       58.93     30.08 o 
  11   2  18       89.74       41.18     46.90 o 
  12   2  18      230.18      204.24     44.61 o 
  13   2  18       74.73       26.16     49.03 o 
  14   2  18        6.96       19.05     35.50 o 
   1   3  18      380.02      374.55     28.18 o 
   2   3  18      479.73      443.71     26.73 o 
   3   3  18        7.37        5.84     10.20 o 
   4   3  18     1650.41     1633.63     61.08 o 
   5   3  18     2177.49     2301.64     75.00 o 
   6   3  18       12.68        7.59     22.88 o 
   7   3  18     1018.04      939.31    150.66 o 
   8   3  18      193.54      198.48     38.47 o 
   9   3  18      341.55      364.45     47.83 o 
  10   3  18      314.39      297.81     46.44 o 
  11   3  18        0.55        7.76     29.83 o 
  12   3  18       24.49       31.49     34.19 o 
  13   3  18       30.89       72.42     40.55 o 
  14   3  18       68.46        6.16     37.91 o 
   0   4  18        4.31       13.34     13.29 o 
   1   4  18       67.19       50.13     15.37 o 
   2   4  18      208.70      186.95     30.05 o 
   3   4  18      363.41      426.47     24.32 o 
   4   4  18        2.81       -8.63     15.81 o 
   5   4  18     5063.68     5119.14    120.39 o 
   6   4  18      295.21      276.56     39.86 o 
   7   4  18     2229.22     2620.10    102.88 o 
   8   4  18      763.38      832.63     99.59 o 
   9   4  18     3701.69     4075.58    227.47 o 
  10   4  18      122.38      104.50     39.77 o 
  11   4  18      388.13      355.10     52.06 o 
  12   4  18        5.64       52.51     48.43 o 
  13   4  18      658.52      768.15    110.46 o 
   1   5  18        1.79        9.96      9.93 o 
   2   5  18      186.00      185.75     19.02 o 
   3   5  18       50.11       44.82     15.71 o 
   4   5  18        8.09       31.30     16.26 o 
   5   5  18     1488.87     1467.81     85.04 o 
   6   5  18       15.50       -5.83     21.32 o 
   7   5  18        1.09        6.80     34.50 o 
   8   5  18      233.25      116.92     47.92 o 
   9   5  18      893.29      911.92    102.48 o 
  10   5  18       62.60        2.38     44.70 o 
  11   5  18      343.37      340.06     78.17 o 
  12   5  18       30.24      -20.39     44.19 o 
  13   5  18      185.79      212.94     73.93 o 
   0   6  18        1.52       35.59     22.13 o 
   1   6  18       34.35       28.84     14.58 o 
   2   6  18       16.68       14.40     14.33 o 
   3   6  18      216.71      202.33     26.62 o 
   4   6  18      498.15      427.33     46.90 o 
   5   6  18       45.34       62.54     36.20 o 
   6   6  18       48.54       56.42     39.09 o 
   7   6  18      189.44      165.53     55.57 o 
   8   6  18       30.00      -15.63     33.31 o 
   9   6  18      343.81      191.53     59.82 o 
  10   6  18       23.49       43.85     49.62 o 
  11   6  18       44.99       39.94     53.19 o 
  12   6  18       16.12       -3.23     48.60 o 
  13   6  18       48.68      102.99     64.58 o 
   1   7  18     4976.29     5154.15    153.39 o 
   2   7  18        0.89      -13.59     23.06 o 
   3   7  18     3264.22     3291.14    118.06 o 
   4   7  18        0.15        5.36     23.98 o 
   5   7  18      766.40      668.21     57.86 o 
   6   7  18        7.48      -36.88     31.61 o 
   7   7  18       22.88        3.49     17.41 o 
   8   7  18       17.51       48.60     44.53 o 
   9   7  18        0.05       25.66     41.64 o 
  10   7  18        8.36        6.46     45.54 o 
  11   7  18      122.22      126.78     58.46 o 
  12   7  18        3.45       11.39     50.81 o 
   0   8  18      248.98      293.15     59.48 o 
   1   8  18       29.02       78.83     28.74 o 
   2   8  18      227.73      112.50     57.87 o 
   3   8  18       33.39       18.86     25.23 o 
   4   8  18      172.52      204.91     39.37 o 
   5   8  18      202.72      184.17     70.70 o 
   6   8  18        0.26      -20.90     29.57 o 
   7   8  18      553.63      555.21     83.10 o 
   8   8  18       32.74      -19.20     39.43 o 
   9   8  18      247.03      154.48     60.33 o 
  10   8  18       61.86       21.24     42.15 o 
  11   8  18      108.84       57.78     53.70 o 
  12   8  18      148.21      111.48     58.97 o 
   1   9  18      197.37      165.71     35.39 o 
   2   9  18      130.34      118.93     32.83 o 
   3   9  18       54.91       49.00     50.90 o 
   4   9  18      305.15      267.23     43.98 o 
   5   9  18       12.42       -6.13     46.65 o 
   6   9  18       46.12       56.84     41.64 o 
   7   9  18       14.33      -25.66     36.71 o 
   8   9  18       78.30       70.87     50.47 o 
   9   9  18      180.55      213.11     67.47 o 
  10   9  18       73.84       31.27     48.26 o 
  11   9  18       23.95      -27.70     51.32 o 
   0  10  18      206.63      207.33     54.21 o 
   1  10  18        4.20       32.09     25.67 o 
   2  10  18       16.08        8.62     24.11 o 
   3  10  18      578.12      644.88    122.95 o 
   4  10  18      341.87      270.18     44.31 o 
   5  10  18      173.09      192.86     40.79 o 
   6  10  18       81.52      107.46     35.37 o 
   7  10  18     1003.75     1098.32    105.46 o 
   8  10  18       75.32       50.64     48.60 o 
   9  10  18      944.29     1091.55    118.96 o 
  10  10  18        9.48       29.40     48.09 o 
  11  10  18      369.81      191.53     73.25 o 
   1  11  18      638.69      690.90     60.62 o 
   2  11  18        4.91      -33.79     22.65 o 
   3  11  18      458.90      360.19     48.82 o 
   4  11  18       31.29        1.24     25.42 o 
   5  11  18       48.94       64.53     30.92 o 
   6  11  18      321.44      308.72     50.30 o 
   7  11  18      268.49      232.92     33.73 o 
   8  11  18       85.97       62.03     54.30 o 
   9  11  18      329.28      346.86     82.59 o 
  10  11  18       90.50       67.47     56.08 o 
   0  12  18       52.74        8.33     34.16 o 
   1  12  18       63.98      108.60     33.64 o 
   2  12  18       54.93       78.75     33.31 o 
   3  12  18      498.04      486.85     75.54 o 
   4  12  18       24.19      -15.65     33.05 o 
   5  12  18     1138.07     1171.64     78.82 o 
   6  12  18        0.28       -2.20     29.57 o 
   7  12  18      250.64      230.99     33.25 o 
   8  12  18        3.61       -3.94     31.42 o 
   9  12  18      233.87      155.40     46.00 o 
   1  13  18      303.44      358.37     41.30 o 
   2  13  18       22.80       -3.24     19.86 o 
   3  13  18      333.85      302.45     35.45 o 
   4  13  18       17.02       26.92     30.93 o 
   5  13  18       20.55       78.08     34.05 o 
   6  13  18       55.04        3.01     29.90 o 
   7  13  18        1.90       -9.95     31.00 o 
   8  13  18       37.40       59.81     38.19 o 
   0  14  18       25.66       34.67     42.83 o 
   1  14  18        1.86       10.54     23.29 o 
   2  14  18      143.31      181.14     35.33 o 
   3  14  18      197.34      176.44     42.72 o 
   4  14  18       57.61       84.13     36.79 o 
   5  14  18       29.46       47.74     33.66 o 
   6  14  18        0.24      -20.60     31.38 o 
   1  15  18      904.44     1058.61     84.51 o 
   2  15  18        0.02        2.21     25.40 o 
   3  15  18      246.47      169.84     43.43 o 
   4  15  18        1.15       14.16     33.25 o 
   1   1  19      885.17      871.92     34.17 o 
   2   1  19      132.08      101.64     12.98 o 
   3   1  19        8.74        7.82      9.13 o 
   4   1  19       98.20      102.65     20.31 o 
   5   1  19      544.46      519.04     49.45 o 
   6   1  19     1143.78     1126.64     67.86 o 
   7   1  19      555.94      439.31     48.67 o 
   8   1  19      930.77      944.05     66.75 o 
   9   1  19        0.27      -14.83     23.67 o 
  10   1  19      468.63      456.93     77.32 o 
  11   1  19       44.45       47.37     33.83 o 
  12   1  19      271.08      220.71     48.64 o 
  13   1  19       57.14       90.79     41.54 o 
   0   2  19     2611.32     2661.29     96.34 o 
   1   2  19       31.55       16.20     11.48 o 
   2   2  19      438.51      536.26     29.35 o 
   3   2  19        0.86       -3.13      9.21 o 
   4   2  19     2918.25     2889.38    121.33 o 
   5   2  19      240.67      237.67     37.56 o 
   6   2  19      590.62      632.90     54.29 o 
   7   2  19      127.75      142.17     52.77 o 
   8   2  19      402.43      356.99     48.07 o 
   9   2  19      115.65      116.77     36.27 o 
  10   2  19        3.77       -4.16     27.85 o 
  11   2  19       27.14       38.82     73.76 o 
  12   2  19       96.06       70.55     36.40 o 
  13   2  19       33.92       24.29     35.04 o 
   1   3  19      923.00      863.12     39.60 o 
   2   3  19      159.52      130.25     16.98 o 
   3   3  19      741.07      826.09     39.48 o 
   4   3  19       95.47      102.25     20.89 o 
   5   3  19        0.60      -12.86     19.90 o 
   6   3  19       50.89       88.11     30.10 o 
   7   3  19       94.44       44.06     27.44 o 
   8   3  19      606.10      484.84     52.84 o 
   9   3  19        0.35        4.72     26.24 o 
  10   3  19      281.74      235.85     50.81 o 
  11   3  19       62.91        2.29     31.28 o 
  12   3  19      172.03      136.03     41.94 o 
  13   3  19       70.89       90.26     43.31 o 
   0   4  19       10.44       10.38     18.14 o 
   1   4  19       21.31       26.92     13.02 o 
   2   4  19        1.10       12.44     14.99 o 
   3   4  19       41.36       39.37     16.69 o 
   4   4  19      978.54      922.10     49.96 o 
   5   4  19      318.33      466.42     68.57 o 
   6   4  19      300.08      283.02     41.68 o 
   7   4  19       54.34       25.01     26.42 o 
   8   4  19       24.31      -12.82     23.40 o 
   9   4  19       73.97       54.95     33.03 o 
  10   4  19       80.17       57.22     32.73 o 
  11   4  19       51.00       12.41     47.92 o 
  12   4  19       72.29       51.66     55.74 o 
  13   4  19       66.91       10.20     55.23 o 
   1   5  19       63.78       49.05     15.91 o 
   2   5  19        3.09      -15.97     13.06 o 
   3   5  19       81.05       78.20     18.68 o 
   4   5  19      422.76      428.53     36.79 o 
   5   5  19       92.37       63.73     40.45 o 
   6   5  19     1297.85     1412.57    113.01 o 
   7   5  19       42.65       41.47     39.26 o 
   8   5  19     1339.29     1584.56    127.63 o 
   9   5  19      327.57      281.26     68.83 o 
  10   5  19      393.43      229.25     70.87 o 
  11   5  19       78.41        0.85     45.71 o 
  12   5  19      548.60      410.58     85.99 o 
   0   6  19     1154.24     1294.63    100.95 o 
   1   6  19       30.41       21.37     23.68 o 
   2   6  19     1023.75     1001.20     96.02 o 
   3   6  19        3.75        8.27     17.54 o 
   4   6  19      332.82      329.96     48.45 o 
   5   6  19        1.59       -7.72     32.20 o 
   6   6  19      130.85      143.77     50.64 o 
   7   6  19      296.52      306.07     68.66 o 
   8   6  19        6.45      -40.79     34.84 o 
   9   6  19       11.49        5.95     38.41 o 
  10   6  19       12.57      -29.23     38.58 o 
  11   6  19       26.76       -7.48     46.22 o 
  12   6  19       20.11       28.04     52.34 o 
   1   7  19      134.73      203.11     37.61 o 
   2   7  19       28.44       26.94     26.25 o 
   3   7  19       11.33       32.60     27.10 o 
   4   7  19      183.52      179.31     38.41 o 
   5   7  19        3.75       29.74     25.94 o 
   6   7  19       34.79       56.76     41.81 o 
   7   7  19      182.03      102.99     50.81 o 
   8   7  19      235.36      170.96     58.63 o 
   9   7  19        0.68       42.83     46.05 o 
  10   7  19        0.25       35.69     44.53 o 
  11   7  19       12.64      -10.71     43.68 o 
  12   7  19        4.15      -10.71     51.66 o 
   0   8  19      945.98      805.53     87.69 o 
   1   8  19        0.24       21.47     25.39 o 
   2   8  19      946.62      869.62     65.80 o 
   3   8  19        0.16        2.82     23.23 o 
   4   8  19      206.75      226.42     40.86 o 
   5   8  19       84.26       69.66     30.32 o 
   6   8  19      618.50      629.17     61.59 o 
   7   8  19       15.55       43.85     45.88 o 
   8   8  19      187.51      214.47     63.56 o 
   9   8  19        7.11       20.90     44.02 o 
  10   8  19        3.69      -45.21     39.09 o 
  11   8  19       24.47        3.23     50.13 o 
   1   9  19      194.35      260.69     42.03 o 
   2   9  19       49.60      109.68     34.00 o 
   3   9  19      532.57      568.59     57.28 o 
   4   9  19      533.42      519.80     56.06 o 
   5   9  19        0.70      -12.29     36.79 o 
   6   9  19      243.11      357.98     52.26 o 
   7   9  19       39.12       66.41     36.79 o 
   8   9  19      929.33     1044.64    115.22 o 
   9   9  19      151.72      207.33     67.47 o 
  10   9  19      468.20      553.68     98.06 o 
  11   9  19       19.35        9.18     51.15 o 
   0  10  19      850.39      895.09     95.68 o 
   1  10  19       12.94       52.35     28.54 o 
   2  10  19      218.84      137.21     36.05 o 
   3  10  19      122.29       73.19     33.03 o 
   4  10  19      514.94      505.19     57.17 o 
   5  10  19       23.57       15.37     26.94 o 
   6  10  19        0.69      -10.09     26.49 o 
   7  10  19        7.47        7.97     21.26 o 
   8  10  19       68.56       76.47     50.98 o 
   9  10  19       25.79       31.95     50.64 o 
  10  10  19        0.14      -17.16     43.68 o 
   1  11  19      379.65      334.44     49.41 o 
   2  11  19        0.62        8.13     28.04 o 
   3  11  19      109.26      128.13     37.88 o 
   4  11  19       11.36       57.99     31.03 o 
   5  11  19       33.95       49.36     40.53 o 
   6  11  19        1.01       12.72     30.93 o 
   7  11  19       16.76       36.47     23.67 o 
   8  11  19       81.15      101.14     39.39 o 
   9  11  19       17.80       27.19     54.55 o 
   0  12  19      636.27      520.88     80.38 o 
   1  12  19       13.84       40.94     32.00 o 
   2  12  19      379.90      367.87     87.10 o 
   3  12  19       15.70        7.22     29.80 o 
   4  12  19      212.67      268.55     48.97 o 
   5  12  19       90.13       85.80     43.59 o 
   6  12  19      331.58      322.16     52.93 o 
   7  12  19      341.78      412.57     58.63 o 
   8  12  19       39.67       54.76     58.29 o 
   1  13  19       28.38       60.50     31.59 o 
   2  13  19      112.02       78.25     34.85 o 
   3  13  19        6.45        9.98     29.07 o 
   4  13  19      810.58      920.23     73.97 o 
   5  13  19       91.88      122.90     42.24 o 
   6  13  19       41.38       78.91     39.51 o 
   0  14  19      129.26      123.55     54.89 o 
   1  14  19        1.68        7.72     32.08 o 
   2  14  19       71.94       48.50     33.85 o 
   3  14  19       18.78       41.94     33.68 o 
   4  14  19       10.36       38.82     33.65 o 
   5  14  19      270.59      196.48     67.30 o 
   0   0  20      899.99     1027.99     87.35 o 
   1   0  20      227.96      283.37     44.70 o 
   2   0  20     1957.88     1939.43    122.78 o 
   3   0  20      501.55      478.56     38.47 o 
   4   0  20     2682.50     2642.44    102.17 o 
   5   0  20      540.77      506.43     71.72 o 
   6   0  20      188.47      191.36     53.02 o 
   7   0  20      567.92      611.29     81.06 o 
   8   0  20        0.56        2.55     34.50 o 
   9   0  20      356.57      476.01     77.32 o 
  10   0  20     1063.28     1248.41    116.92 o 
  11   0  20      568.57      504.73     88.03 o 
  12   0  20      237.04      252.37     70.70 o 
   1   1  20     2347.58     2476.39     67.99 o 
   2   1  20       50.78       24.53     16.66 o 
   3   1  20      198.28      254.79     24.62 o 
   4   1  20       61.21       53.63     18.50 o 
   5   1  20      645.86      652.53     54.56 o 
   6   1  20      241.30      231.43     88.71 o 
   7   1  20       92.97       49.96     28.11 o 
   8   1  20        1.42       29.60     27.85 o 
   9   1  20        9.72       10.33     28.54 o 
  10   1  20        2.28        8.46     30.10 o 
  11   1  20       53.61       99.87     46.22 o 
  12   1  20       19.92      -11.24     31.41 o 
   0   2  20      328.15      388.40     80.89 o 
   1   2  20        2.32        4.01     14.56 o 
   2   2  20      637.04      616.37     32.54 o 
   3   2  20      294.89      224.55     29.69 o 
   4   2  20       34.19       26.24     17.07 o 
   5   2  20       26.18       28.72     23.43 o 
   6   2  20       12.95       22.87     26.34 o 
   7   2  20      312.10      348.52     54.55 o 
   8   2  20       67.18       49.57     29.15 o 
   9   2  20       10.23       -4.71     27.33 o 
  10   2  20      176.52      160.64     42.09 o 
  11   2  20        0.32        9.67     33.31 o 
  12   2  20       33.50       56.25     38.33 o 
   1   3  20      628.10      652.59     32.32 o 
   2   3  20      386.71      372.33     31.84 o 
   3   3  20      135.15      162.81     23.47 o 
   4   3  20      168.52      205.41     25.43 o 
   5   3  20     1500.02     1507.19     77.49 o 
   6   3  20      798.46      894.59     63.90 o 
   7   3  20      456.55      476.50     52.26 o 
   8   3  20      311.52      320.09     48.09 o 
   9   3  20        8.20       -9.41     27.34 o 
  10   3  20      637.74      820.84     71.05 o 
  11   3  20       16.05       13.57     32.78 o 
  12   3  20      101.45      131.06     43.70 o 
   0   4  20       31.46       19.43     21.20 o 
   1   4  20        6.03       10.59     14.71 o 
   2   4  20      103.88       84.41     19.23 o 
   3   4  20       12.08       -3.82     14.96 o 
   4   4  20      169.02      116.16     22.23 o 
   5   4  20     1147.23     1177.39     70.30 o 
   6   4  20      359.28      354.15     91.51 o 
   7   4  20      740.09      927.69     67.50 o 
   8   4  20      330.26      371.12     51.00 o 
   9   4  20     1825.42     1611.92    130.69 o 
  10   4  20        4.07      -23.62     43.00 o 
  11   4  20      367.89      452.56     87.01 o 
  12   4  20       44.33       41.98     51.32 o 
   1   5  20      305.38      319.06     28.29 o 
   2   5  20      269.96      254.71     26.41 o 
   3   5  20       16.71       18.11     18.86 o 
   4   5  20      272.14      294.73     42.11 o 
   5   5  20        4.52       10.62     23.79 o 
   6   5  20       20.87       14.79     37.90 o 
   7   5  20      248.03      200.87     64.07 o 
   8   5  20      945.28     1108.20    112.84 o 
   9   5  20       69.94       35.86     46.90 o 
  10   5  20        1.50       13.77     45.04 o 
  11   5  20        4.11      -38.24     43.00 o 
  12   5  20       44.82       16.82     52.34 o 
   0   6  20       96.90       86.67     41.30 o 
   1   6  20        0.13        4.33     24.84 o 
   2   6  20      129.86      173.04     49.11 o 
   3   6  20        0.62       -3.20     29.66 o 
   4   6  20      371.93      328.18     47.34 o 
   5   6  20        0.55        7.23     33.73 o 
   6   6  20       17.11       15.46     37.39 o 
   7   6  20       96.81      109.61     51.49 o 
   8   6  20        4.27       24.98     43.17 o 
   9   6  20      280.47      256.11     68.49 o 
  10   6  20       49.84       16.48     44.87 o 
  11   6  20      240.36      191.53     68.49 o 
   1   7  20     2010.33     2226.93     98.79 o 
   2   7  20        3.46        3.02     23.59 o 
   3   7  20      397.09      383.29     58.38 o 
   4   7  20       66.82        6.46     24.07 o 
   5   7  20      626.66      663.34     76.13 o 
   6   7  20       63.19       -4.14     25.23 o 
   7   7  20        7.74       18.52     43.85 o 
   8   7  20        0.59        7.31     39.26 o 
   9   7  20        1.03       29.57     47.58 o 
  10   7  20       69.65       23.28     47.92 o 
  11   7  20       18.32        9.69     48.94 o 
   0   8  20     1361.06     1426.17    113.01 o 
   1   8  20       10.44       22.57     26.40 o 
   2   8  20     1182.72     1257.47     77.62 o 
   3   8  20       41.60       92.07     33.19 o 
   4   8  20      383.24      405.39     71.21 o 
   5   8  20      515.57      505.89     57.21 o 
   6   8  20        9.63       13.71     26.22 o 
   7   8  20       66.60      108.03     39.14 o 
   8   8  20       69.38       43.51     53.87 o 
   9   8  20       39.05       -3.23     47.58 o 
  10   8  20       44.70       58.63     56.42 o 
   1   9  20        0.19       32.94     29.11 o 
   2   9  20        0.28      -18.70     31.27 o 
   3   9  20       49.11       73.20     31.95 o 
   4   9  20       10.89       14.59     26.44 o 
   5   9  20       63.53       24.73     27.70 o 
   6   9  20      660.44      601.15     83.02 o 
   7   9  20        3.26       42.47     33.84 o 
   8   9  20      219.50      191.87     68.32 o 
   9   9  20       23.28      -11.73     48.60 o 
  10   9  20        0.10      -20.73     50.47 o 
   0  10  20      447.77      430.98     76.47 o 
   1  10  20       66.17      171.62     39.75 o 
   2  10  20        8.61      -27.35     24.30 o 
   3  10  20      297.15      320.00    146.75 o 
   4  10  20        0.20      -13.32     26.56 o 
   5  10  20       78.10       49.44     32.85 o 
   6  10  20        1.40       -6.63     30.88 o 
   7  10  20      447.86      458.72    107.15 o 
   8  10  20       18.60       -8.49     32.02 o 
   9  10  20      450.62      454.09     95.17 o 
   1  11  20      276.45      312.07     48.80 o 
   2  11  20       14.23       67.97     31.62 o 
   3  11  20      481.77      630.26     63.68 o 
   4  11  20      386.38      401.08     60.16 o 
   5  11  20      367.76      589.60     63.51 o 
   6  11  20      235.88      222.76     48.13 o 
   7  11  20       34.67       54.15     37.43 o 
   8  11  20      163.37      221.30     70.70 o 
   0  12  20       19.52       -9.86     39.77 o 
   1  12  20       25.77       17.64     31.11 o 
   2  12  20       46.50       53.10     41.13 o 
   3  12  20      119.47       26.81     46.56 o 
   4  12  20      153.27      212.38     45.34 o 
   5  12  20      157.85      148.43     43.61 o 
   6  12  20        6.58        8.07     33.04 o 
   1  13  20       36.60       24.67     34.24 o 
   2  13  20        5.92       20.28     30.66 o 
   3  13  20       68.71      121.50     41.54 o 
   4  13  20        2.57       32.94     33.50 o 
   5  13  20      111.78       98.44     55.74 o 
   0  14  20      124.09      141.22     57.10 o 
   1  14  20       37.10      102.12     38.06 o 
   2  14  20      330.18      271.49     50.77 o 
   1   1  21      590.70      625.14     37.66 o 
   2   1  21       20.63       22.42     16.58 o 
   3   1  21      143.48      161.20     24.63 o 
   4   1  21      549.48      478.16     35.67 o 
   5   1  21      505.41      504.54     52.33 o 
   6   1  21      215.64      190.82     39.40 o 
   7   1  21       86.27       80.73     32.20 o 
   8   1  21      648.03      665.73     62.06 o 
   9   1  21      102.77       68.03     37.30 o 
  10   1  21       48.71       -4.70     31.60 o 
  11   1  21        5.81        2.14     45.46 o 
  12   1  21      272.12      339.28     65.26 o 
   0   2  21     2840.74     2898.25    106.00 o 
   1   2  21        6.91       10.73     16.59 o 
   2   2  21      729.21      771.09     40.68 o 
   3   2  21       35.66        8.02     16.06 o 
   4   2  21      571.95      561.39     41.01 o 
   5   2  21       32.39        4.59     20.50 o 
   6   2  21      545.71      486.00     59.91 o 
   7   2  21      300.48      359.10     49.09 o 
   8   2  21       89.45       83.85     55.66 o 
   9   2  21      433.19      474.76     60.67 o 
  10   2  21       13.58       31.92     37.47 o 
  11   2  21      168.94      153.67     45.78 o 
  12   2  21       71.93       95.74     43.30 o 
   1   3  21      234.66      207.55     27.67 o 
   2   3  21        7.53        9.17     16.04 o 
   3   3  21      205.38      223.22     26.97 o 
   4   3  21       16.04       19.55     17.36 o 
   5   3  21      114.79       62.12     28.14 o 
   6   3  21      272.57      256.47     77.75 o 
   7   3  21      231.41      140.74     50.22 o 
   8   3  21      320.06      351.19     50.29 o 
   9   3  21      176.63      215.30     86.25 o 
  10   3  21       43.15       77.23     38.49 o 
  11   3  21       27.42       -0.68     45.71 o 
   0   4  21       99.79       92.48     81.83 o 
   1   4  21       23.68       13.09     15.78 o 
   2   4  21       36.18       18.31     17.24 o 
   3   4  21       22.46       29.19     17.67 o 
   4   4  21       88.73       55.86     19.89 o 
   5   4  21        0.10        4.61     19.93 o 
   6   4  21      210.74      207.24     40.38 o 
   7   4  21      127.34      143.60     55.91 o 
   8   4  21        7.27       -7.31     43.17 o 
   9   4  21      100.12      125.42     58.29 o 
  10   4  21        3.14       37.56     46.56 o 
  11   4  21       64.66       40.45     54.38 o 
   1   5  21      472.17      482.22     39.96 o 
   2   5  21        8.41       17.84     19.70 o 
   3   5  21       98.33      125.51     26.78 o 
   4   5  21      360.06      313.43     41.85 o 
   5   5  21      601.28      627.00     61.35 o 
   6   5  21      288.74      246.25     54.89 o 
   7   5  21      103.78       49.11     45.21 o 
   8   5  21      643.76      628.79     92.96 o 
   9   5  21       37.91       20.39     48.43 o 
  10   5  21      182.10      156.52     69.00 o 
  11   5  21        9.82       -7.65     45.54 o 
   0   6  21     2001.22     2137.72    137.48 o 
   1   6  21      267.14      253.59     43.36 o 
   2   6  21      969.03     1131.75    161.28 o 
   3   6  21       78.47       65.39     61.94 o 
   4   6  21      225.78      127.54     38.09 o 
   5   6  21      427.89      421.90     53.60 o 
   6   6  21       55.80        9.29     37.47 o 
   7   6  21        7.92       47.92     44.53 o 
   8   6  21      109.22      148.02     57.27 o 
   9   6  21       48.02      -20.56     45.54 o 
  10   6  21       40.85      -31.27     44.53 o 
   1   7  21      291.20      305.29     55.49 o 
   2   7  21       11.20       22.71     26.35 o 
   3   7  21       66.68       71.36     32.65 o 
   4   7  21       23.37        1.34     28.16 o 
   5   7  21       47.56        2.68     28.21 o 
   6   7  21       16.64       -4.47     25.84 o 
   7   7  21       68.50       41.75     34.50 o 
   8   7  21        0.06       11.73     40.45 o 
   9   7  21       49.19      109.27     56.08 o 
  10   7  21        2.22       37.39     50.47 o 
   0   8  21      320.61      356.71     71.55 o 
   1   8  21       18.97       29.62     27.75 o 
   2   8  21      157.17      153.89     39.84 o 
   3   8  21       91.14       31.82     29.96 o 
   4   8  21       41.85       15.71     42.74 o 
   5   8  21       77.18       52.90     32.88 o 
   6   8  21       76.05       39.89     32.88 o 
   7   8  21       79.55       71.48     35.88 o 
   8   8  21      118.15       38.92     53.02 o 
   9   8  21       33.18       64.58     54.72 o 
   1   9  21       87.03       64.61     43.76 o 
   2   9  21       18.94       -0.84     27.88 o 
   3   9  21      544.11      551.87     60.86 o 
   4   9  21       86.68       81.34     37.05 o 
   5   9  21       77.45       62.74     35.64 o 
   6   9  21      507.28      547.77     62.80 o 
   7   9  21        8.22       15.63     44.10 o 
   8   9  21      340.42      371.48     58.46 o 
   0  10  21      176.40      230.44     67.13 o 
   1  10  21       55.76       90.76     35.09 o 
   2  10  21       56.57       41.90     31.42 o 
   3  10  21        6.45       23.68     41.04 o 
   4  10  21      121.17      236.15     47.66 o 
   5  10  21        0.86      -29.00     26.66 o 
   6  10  21       45.00       16.41     35.01 o 
   7  10  21        0.45       26.74     34.73 o 
   8  10  21      320.30      283.35     54.99 o 
   1  11  21       62.50       90.79     37.62 o 
   2  11  21        0.01       21.52     31.12 o 
   3  11  21        4.87       20.46     31.18 o 
   4  11  21        0.92       -3.41     31.09 o 
   5  11  21        2.06       14.96     33.12 o 
   6  11  21       35.93       47.78     41.98 o 
   0  12  21      236.52      270.21     71.72 o 
   1  12  21       45.72        4.58     32.39 o 
   2  12  21      101.15       29.66     33.89 o 
   3  12  21      195.01      159.03     60.92 o 
   4  12  21      309.20      401.30    108.51 o 
   5  12  21       60.77        9.21     36.23 o 
   1  13  21       30.21       56.46     38.14 o 
   2  13  21        1.42       14.32     32.68 o 
   0   0  22     1464.56     1757.39    116.75 o 
   1   0  22        8.26        1.34     23.00 o 
   2   0  22      928.35     1183.49     72.82 o 
   3   0  22      826.30      751.63     59.89 o 
   4   0  22     1404.19     1524.23    154.82 o 
   5   0  22      786.44      861.46     91.26 o 
   6   0  22      487.67      585.97     82.76 o 
   7   0  22      713.23      656.49     88.03 o 
   8   0  22        5.45      -25.49     37.90 o 
   9   0  22      235.29       74.10     53.87 o 
  10   0  22      428.07      487.57     85.82 o 
  11   0  22      236.54      268.85     78.00 o 
   1   1  22      131.08      183.48     25.27 o 
   2   1  22        6.12       25.97     22.28 o 
   3   1  22       56.32       52.60     19.46 o 
   4   1  22       71.18       39.37     19.85 o 
   5   1  22      247.32      263.85     31.94 o 
   6   1  22       58.20       71.90     42.40 o 
   7   1  22      165.96      178.09     41.89 o 
   8   1  22      252.66      238.15     46.57 o 
   9   1  22        1.38      -29.67     27.52 o 
  10   1  22       13.34      -24.28     31.96 o 
  11   1  22       24.44       22.99     36.10 o 
   0   2  22       33.32       64.95     27.51 o 
   1   2  22        6.84        0.57     17.03 o 
   2   2  22      289.74      320.21     31.59 o 
   3   2  22      195.85      133.49     24.36 o 
   4   2  22        0.18        8.46     18.75 o 
   5   2  22        6.66       20.48     19.21 o 
   6   2  22       26.85       25.66     28.04 o 
   7   2  22       75.16       82.47     51.15 o 
   8   2  22       43.11       63.83     35.81 o 
   9   2  22      149.65      143.44     43.32 o 
  10   2  22       18.42        1.73     32.14 o 
  11   2  22       25.39        7.58     32.85 o 
   1   3  22     1823.59     2070.61     64.94 o 
   2   3  22       33.65        7.43     18.05 o 
   3   3  22      544.63      653.66     41.44 o 
   4   3  22      245.95      203.58     28.34 o 
   5   3  22      272.94      362.11     34.40 o 
   6   3  22      523.64      654.11     49.48 o 
   7   3  22      137.12      147.83     41.15 o 
   8   3  22      608.97      583.40     85.14 o 
   9   3  22        3.34      -17.61     36.03 o 
  10   3  22      326.31      311.51     81.40 o 
   0   4  22      201.68      279.44     67.55 o 
   1   4  22      121.74       81.52     21.53 o 
   2   4  22      194.06      200.84     27.16 o 
   3   4  22       13.98       17.97     18.78 o 
   4   4  22      208.69      216.40     43.96 o 
   5   4  22       12.11       27.87     22.71 o 
   6   4  22       63.21       56.22     32.63 o 
   7   4  22       64.74       72.40     50.30 o 
   8   4  22      124.81      178.44     61.86 o 
   9   4  22      180.03      204.27     67.47 o 
  10   4  22       75.02        9.69     46.22 o 
   1   5  22      837.94      891.36     69.15 o 
   2   5  22      790.19      861.85     67.52 o 
   3   5  22      268.38      374.39     52.19 o 
   4   5  22       52.96       20.49     26.14 o 
   5   5  22      166.28      127.73     29.41 o 
   6   5  22       62.55       73.94     34.04 o 
   7   5  22       64.05       29.57     45.54 o 
   8   5  22      221.51      288.39     73.42 o 
   9   5  22        5.34       -6.80     43.85 o 
  10   5  22       47.31       31.27     54.04 o 
   0   6  22      459.40      475.84     76.64 o 
   1   6  22       35.30       38.78     29.32 o 
   2   6  22      164.31      105.51     48.01 o 
   3   6  22      162.62      112.76     42.15 o 
   4   6  22       57.76       22.20     30.86 o 
   5   6  22       73.29       93.60     35.68 o 
   6   6  22      179.96      208.85     43.77 o 
   7   6  22      232.66      226.76     46.33 o 
   8   6  22       63.49       63.90     54.55 o 
   9   6  22      191.92      182.69     71.55 o 
   1   7  22      341.66      412.34     67.98 o 
   2   7  22       20.02       14.36     28.64 o 
   3   7  22      171.59      200.78     43.20 o 
   4   7  22      143.53      169.86     40.71 o 
   5   7  22      249.47      267.44     92.36 o 
   6   7  22      135.14      130.42     39.17 o 
   7   7  22       16.31       -5.22     43.25 o 
   8   7  22       66.09       81.91     56.93 o 
   9   7  22      114.19      119.30     60.33 o 
   0   8  22      764.30      755.23     94.83 o 
   1   8  22       39.63       93.70     33.93 o 
   2   8  22      371.76      311.27     50.22 o 
   3   8  22       31.43       89.28     34.90 o 
   4   8  22      594.01      674.34     66.68 o 
   5   8  22       72.75      104.14     38.19 o 
   6   8  22        8.59       -7.13     29.91 o 
   7   8  22      157.82       98.84     49.45 o 
   8   8  22      138.58      117.81     43.63 o 
   1   9  22        0.41        2.97     28.04 o 
   2   9  22        7.62       52.35     34.19 o 
   3   9  22       61.40      137.85     42.05 o 
   4   9  22       25.40       31.84     30.79 o 
   5   9  22       55.37       72.07     37.58 o 
   6   9  22      271.88      301.28     53.55 o 
   7   9  22      101.16       53.70     37.84 o 
   0  10  22       30.54      123.38     53.70 o 
   1  10  22        4.39        6.23     29.04 o 
   2  10  22        4.92      -11.86     27.84 o 
   3  10  22        1.81       -1.83     32.51 o 
   4  10  22        2.02       -2.46     32.61 o 
   5  10  22       47.76       60.88     37.43 o 
   6  10  22       34.48       88.24     40.46 o 
   1  11  22      151.70      104.11     38.55 o 
   2  11  22      103.41      115.01     40.20 o 
   3  11  22      249.45      271.60     52.39 o 
   4  11  22      220.96      143.10     85.65 o 
   0  12  22        0.38      -34.84     41.98 o 
   1  12  22       97.27      101.73     41.80 o 
   2  12  22        6.79       -4.05     37.98 o 
   1   1  23      245.06      291.75     30.76 o 
   2   1  23      234.03      250.91     30.52 o 
   3   1  23      178.51      162.47     26.56 o 
   4   1  23      586.85      541.73     61.15 o 
   5   1  23      297.90      362.50     40.33 o 
   6   1  23       61.42       65.65     24.06 o 
   7   1  23      508.77      576.51     61.52 o 
   8   1  23        6.07        6.08     32.50 o 
   9   1  23      212.04      256.90     60.33 o 
  10   1  23       50.96       34.08     38.75 o 
   0   2  23      721.55      685.14     68.91 o 
   1   2  23      129.27       97.44     23.43 o 
   2   2  23      764.70      828.50     65.47 o 
   3   2  23      252.78      282.43     31.25 o 
   4   2  23      409.29      434.72     36.66 o 
   5   2  23       69.39       95.95     24.68 o 
   6   2  23      296.66      333.51     35.15 o 
   7   2  23      199.13      129.78     40.80 o 
   8   2  23       39.33       17.38     32.28 o 
   9   2  23      266.79      241.53     60.58 o 
   1   3  23      177.62      191.87     27.17 o 
   2   3  23       59.19       24.37     19.02 o 
   3   3  23      294.82      302.46     31.42 o 
   4   3  23       29.74       10.40     19.13 o 
   5   3  23       26.44       -2.49     18.65 o 
   6   3  23       58.94       46.45     23.35 o 
   7   3  23       36.18       10.23     46.99 o 
   8   3  23      174.31      200.02     66.96 o 
   9   3  23        5.92       10.88     50.47 o 
   0   4  23       12.68       25.71     27.19 o 
   1   4  23        6.23       12.75     18.37 o 
   2   4  23        1.87        2.86     21.42 o 
   3   4  23       17.93       16.28     22.07 o 
   4   4  23       38.04       29.23     23.99 o 
   5   4  23       34.65       79.06     28.87 o 
   6   4  23        7.99       20.85     24.79 o 
   7   4  23      145.14      144.56     42.92 o 
   8   4  23       32.93       47.41     50.47 o 
   9   4  23        4.16       10.88     48.77 o 
   1   5  23       91.35       89.66     33.88 o 
   2   5  23       19.63       78.89     35.27 o 
   3   5  23      465.35      543.65     59.96 o 
   4   5  23      151.11      150.89     40.01 o 
   5   5  23      276.39      285.66     48.58 o 
   6   5  23       25.10       40.61     33.09 o 
   7   5  23       56.50      133.50     42.24 o 
   8   5  23       57.24       75.63     55.57 o 
   9   5  23        2.65      -41.64     45.21 o 
   0   6  23      969.90     1103.96    109.44 o 
   1   6  23      346.38      355.81     51.66 o 
   2   6  23      734.76      826.99     70.53 o 
   3   6  23       30.73       23.88     32.98 o 
   4   6  23       57.26       65.73     37.56 o 
   5   6  23       80.75       87.72     53.02 o 
   6   6  23       65.54       32.36     32.37 o 
   7   6  23      124.10       96.84     38.00 o 
   8   6  23        0.11       47.43     37.19 o 
   1   7  23        9.63       14.24     27.17 o 
   2   7  23        2.95       21.22     28.45 o 
   3   7  23        1.93        0.46     29.23 o 
   4   7  23      116.91      107.97     47.24 o 
   5   7  23       21.03        0.31     32.80 o 
   6   7  23       53.67       97.98     40.39 o 
   7   7  23        2.40        7.67     31.94 o 
   0   8  23        1.07        5.44     45.21 o 
   1   8  23      142.79      158.00     54.81 o 
   2   8  23      147.26      181.60     43.01 o 
   3   8  23       19.43       35.85     34.42 o 
   4   8  23       57.05       21.34     32.84 o 
   5   8  23       87.99      123.10     42.03 o 
   6   8  23       58.55       80.08     38.41 o 
   7   8  23      287.02      265.18     53.42 o 
   1   9  23      371.00      371.23     56.66 o 
   2   9  23       18.59      -22.54     30.87 o 
   3   9  23      595.63      813.08     74.92 o 
   4   9  23      163.85      235.03    107.74 o 
   5   9  23      125.80      151.21     44.50 o 
   0  10  23       37.54       38.41     48.94 o 
   1  10  23       21.70       -1.43     31.71 o 
   2  10  23       42.17        7.06     33.52 o 
   3  10  23      109.11      139.93     44.35 o 
   4  10  23       58.48       20.82     64.83 o 
   1  11  23        1.03      -23.88     32.73 o 
   0   0  24      459.27      560.30     79.70 o 
   1   0  24      151.47       75.06     32.03 o 
   2   0  24      144.93      185.39     40.97 o 
   3   0  24      820.96     1007.35     72.46 o 
   4   0  24      368.26      333.68     49.37 o 
   5   0  24      436.66      471.89     56.30 o 
   6   0  24      190.05      272.80     47.23 o 
   7   0  24      171.17      141.27     40.38 o 
   8   0  24      206.59      135.79     61.18 o 
   1   1  24      100.22      165.87     27.10 o 
   2   1  24      152.17      138.73     26.10 o 
   3   1  24       87.05      106.99     24.88 o 
   4   1  24       68.76       60.67     23.26 o 
   5   1  24       37.20       27.15     22.21 o 
   6   1  24       12.12        9.36     20.75 o 
   7   1  24        6.41       21.21     26.67 o 
   8   1  24      103.51      163.72     48.43 o 
   0   2  24        6.07       25.15     26.44 o 
   1   2  24        6.61       30.25     19.90 o 
   2   2  24       28.68       29.97     20.92 o 
   3   2  24       52.15       93.48     31.03 o 
   4   2  24      113.25       83.89     24.54 o 
   5   2  24       38.40       23.58     21.99 o 
   6   2  24       61.92       60.46     24.70 o 
   7   2  24      146.33      192.12     37.51 o 
   8   2  24        5.54       -2.16     33.47 o 
   1   3  24      901.33     1022.73     67.53 o 
   2   3  24       85.03      106.98     25.11 o 
   3   3  24      290.95      369.90     35.45 o 
   4   3  24      191.00      153.09     27.63 o 
   5   3  24      217.50      243.26     36.97 o 
   6   3  24      318.22      369.32     44.30 o 
   7   3  24       11.10        1.52     32.11 o 
   8   3  24      176.36       46.73     52.51 o 
   0   4  24      273.58      300.46     70.02 o 
   1   4  24       19.18       44.58     32.97 o 
   2   4  24      379.95      321.13     40.11 o 
   3   4  24        1.57        4.13     21.90 o 
   4   4  24      169.56      111.11     30.47 o 
   5   4  24      116.33      195.36     46.32 o 
   6   4  24      107.79       81.82     29.33 o 
   7   4  24        5.61       15.85     26.60 o 
   8   4  24       23.20       24.82     34.99 o 
   1   5  24      365.54      423.88     56.66 o 
   2   5  24       87.30       52.16     35.03 o 
   3   5  24      160.33      221.98     46.07 o 
   4   5  24       71.45       45.45     33.83 o 
   5   5  24      105.75      140.74     41.52 o 
   6   5  24        0.39       10.35     29.97 o 
   7   5  24       47.10       52.00     38.61 o 
   0   6  24      271.51      314.57     71.38 o 
   1   6  24       12.75       26.37     31.72 o 
   2   6  24      176.05      127.39     40.15 o 
   3   6  24      291.47      267.77     49.45 o 
   4   6  24       75.48       85.08     38.15 o 
   5   6  24      655.38      690.80    127.29 o 
   6   6  24       24.82       38.23     35.33 o 
   1   7  24       95.75      102.24     38.91 o 
   2   7  24       59.86       41.73     33.69 o 
   3   7  24        6.81       -1.11     30.75 o 
   4   7  24       23.49       25.01     35.55 o 
   5   7  24        2.62       17.10     33.20 o 
   6   7  24      577.40      582.69     83.19 o 
   0   8  24      161.21       84.29     56.76 o 
   1   8  24        0.63        7.30     33.47 o 
   2   8  24      275.52      469.11     61.13 o 
   3   8  24       95.43       90.56     42.91 o 
   4   8  24      443.52      604.45     68.15 o 
   5   8  24       24.23       -7.12     39.60 o 
   1   9  24      231.81      238.45     50.33 o 
   2   9  24        0.69        9.42     32.76 o 
   3   9  24        0.52       36.16     41.89 o 
   1   1  25      149.51      190.67     31.10 o 
   2   1  25       93.04       96.44     25.42 o 
   3   1  25       97.16       80.06     24.49 o 
   4   1  25       27.54       47.40     22.80 o 
   5   1  25      137.40      168.07     29.91 o 
   6   1  25        8.38        0.85     21.77 o 
   7   1  25       61.94       61.07     26.95 o 
   0   2  25      157.61      223.23     79.36 o 
   1   2  25       51.94       30.48     22.32 o 
   2   2  25      450.06      464.96     38.98 o 
   3   2  25      310.49      335.11     52.35 o 
   4   2  25       54.78       49.85     24.53 o 
   5   2  25      150.98      134.44     29.13 o 
   6   2  25       57.84       50.22     25.19 o 
   7   2  25      156.34      183.72     32.69 o 
   1   3  25       38.97       57.15     22.59 o 
   2   3  25        2.63       19.51     20.79 o 
   3   3  25        8.14        0.94     23.60 o 
   4   3  25       14.87       11.14     26.06 o 
   5   3  25       26.86       61.23     28.10 o 
   6   3  25       20.00       13.11     27.44 o 
   0   4  25       12.05        8.50     43.00 o 
   1   4  25        0.47       22.44     30.49 o 
   2   4  25      102.55      133.06     51.32 o 
   3   4  25       71.70       48.17     35.93 o 
   4   4  25       15.18       13.91     32.49 o 
   5   4  25      266.31      240.94     49.13 o 
   6   4  25       84.70      134.01     43.29 o 
   1   5  25      655.51      697.47     68.28 o 
   2   5  25        3.07        1.26     28.81 o 
   3   5  25      543.30      638.32     67.90 o 
   4   5  25       97.78      153.14     54.55 o 
   5   5  25      116.32      105.15     41.98 o 
   0   6  25        7.76        2.72     43.68 o 
   1   6  25        0.69       16.61     32.55 o 
   2   6  25      191.18      118.62     41.81 o 
   3   6  25        4.91       -8.67     31.07 o 
   4   6  25       82.33       61.25     37.89 o 
   1   7  25        2.08        4.94     35.86 o 
   2   7  25        0.21        5.15     41.04 o 
   3   7  25      200.57      221.62     49.75 o 
   0   8  25        4.16      -38.07     41.81 o 
   0   0  26      155.88       66.62     48.09 o 
   1   0  26       54.24       40.09     31.31 o 
   2   0  26       81.95       99.78     80.13 o 
   3   0  26      104.12      139.66     41.75 o 
   4   0  26       25.63       53.19     64.15 o 
   5   0  26        1.55       15.24     32.50 o 
   1   1  26       22.40       20.24     22.81 o 
   2   1  26      211.16      202.02     31.49 o 
   3   1  26        0.60       15.36     23.40 o 
   4   1  26      126.41      214.63     42.85 o 
   5   1  26        0.31      -15.69     21.91 o 
   0   2  26      148.33      208.39     44.28 o 
   1   2  26        6.74        8.68     21.74 o 
   2   2  26      143.66      170.33     30.11 o 
   3   2  26        3.11        4.44     22.25 o 
   4   2  26      191.93      191.99     31.47 o 
   1   3  26      204.52      212.37     37.02 o 
   2   3  26       58.70       23.23     26.58 o 
   3   3  26      357.04      393.85     62.91 o 
   4   3  26      122.48      133.21     34.26 o 
   0   4  26      316.34      356.54     78.34 o 
   1   4  26        4.80       -6.64     29.92 o 
   2   4  26      910.16     1178.76    112.84 o 
   3   4  26       91.23      133.83     42.54 o 
   1   5  26       53.44      129.92     42.94 o 
   2   5  26       14.06      -20.68     36.62 o 
                                                 
